# Supplementary material for: Impact of plants on the diversity and activity of methylotrophs in soil
Source: Microbiome. 2020 Mar 10;8:31. doi: 10.1186/s40168-020-00801-4 (PMC7065363; doi:10.1186/s40168-020-00801-4)
Supplement: Supplementary file 17 — Additional file 16. BLAST scoring details of unique mdh2 sequences identified in metagenomes produced from methanol enriched soils. [file 40168_2020_801_MOESM17_ESM.xlsx]

## Sheet: Combined
Additional file 21. BLAST scoring details of unique mdh2 sequences identified in metagenomes produced from methanol enriched soils
Metagenome and contig number	Length of contig	Highest scoring match	Cover of sequence	Identity (%)
mdh2
Soil_assembled_1177870	68710	Methylibium petroleiphilum PM1	100	94
Pea_assembled_207425	324	Methylibium petroleiphilum PM1	99	84
Pea_assembled_378696	407	Methyloversatilis discipulorum strain FAM1	60	82
Pea_assembled_44407	3815	Methylibium petroleiphilum PM1	84	87
mxaF
Wheat_assembled_103619	438	Methylophilus sp. TWE2	100	98
Wheat_assembled_106114	238	Methylomonas clara	96	96
Wheat_assembled_10729	251	Methylophilus methylotrophus	100	92
Wheat_assembled_122379	432	Methylophilus sp. TWE2	100	90
Wheat_assembled_159834	273	Methylophilus sp. TWE2	100	96
Wheat_assembled_16524	264	Methylophilus sp. TWE2	100	95
Wheat_assembled_168560	349	Methylomonas clara	98	88
Wheat_assembled_207367	212	Methylophilus medardicus	100	94
Wheat_assembled_207369	212	Methylophilus medardicus	100	94
Wheat_assembled_216394	295	Methylomonas clara	96	89
Wheat_assembled_216401	292	Methylomonas clara	100	89
Wheat_assembled_22273	378	Methylophilus sp. TWE2	100	95
Wheat_assembled_268267	285	Methylophilus methylotrophus	94	90
Wheat_assembled_282712	318	Hyphomicrobium zavarzinii	100	92
Wheat_assembled_306039	1020	Methylophilus medardicus	100	83
Wheat_assembled_313622	493	Hyphomicrobium zavarzinii	89	92
Wheat_assembled_325594	248	Methylomonas clara	81	84
Wheat_assembled_325602	248	Methylomonas clara	81	84
Wheat_assembled_328384	378	Methylophilus medardicus	100	94
Wheat_assembled_33253	861	Hyphomicrobium nitrativorans	70	90
Wheat_assembled_350704	283	Methylophilus sp. TWE2	100	92
Wheat_assembled_437367	306	Methylophilus sp. TWE2	100	92
Wheat_assembled_438509	331	Methylomonas clara	100	100
Wheat_assembled_447153	380	Methylomonas clara	100	100
Wheat_assembled_461413	304	Methylomonas clara	98	92
Wheat_assembled_461427	295	Methylomonas clara	98	93
Wheat_assembled_464032	250	Methylophilus methylotrophus	100	91
Wheat_assembled_464040	273	Methylophilus methylotrophus	97	91
Wheat_assembled_476267	9238	Methylobacillus flagellatus KT	40	70
Wheat_assembled_476289	2802	Hyphomicrobium nitrativorans	74	85
Wheat_assembled_477592	596	Hyphomicrobium nitrativorans	100	92
Wheat_assembled_495497	607	Methylophilus sp. TWE2	100	88
Wheat_assembled_502856	664	Methylophilus sp. TWE2	100	93
Wheat_assembled_564632	319	Methylomonas clara	100	92
Wheat_assembled_564638	307	Methylophilus medardicus	100	92
Wheat_assembled_564648	307	Methylophilus medardicus	100	92
Wheat_assembled_592083	318	Methylomonas clara	100	87
Wheat_assembled_707946	13898	Methylobacterium sp. 17SD2-17	17	72
Wheat_assembled_748502	382	Methylophilus sp. TWE2	100	93
Wheat_assembled_748506	256	Methylophilus sp. TWE2	100	93
Wheat_assembled_764091	456	Methylophilus sp. TWE2	99	92
Wheat_assembled_783401	312	Methylomonas clara	99	92
Wheat_assembled_794033	463	Methylophilus sp. TWE2	100	89
Wheat_assembled_864031	376	Methylophilus sp. TWE2	100	96
Wheat_assembled_864033	267	Methylophilus sp. TWE2	100	94
Wheat_assembled_919442	651	Methylophilus medardicus	100	82
Soil_assembled_1033642	779	Hyphomicrobium nitrativorans	100	88
Soil_assembled_1093268	359	Methylophilus sp. TWE2	100	93
Soil_assembled_1107394	481	Hyphomicrobium nitrativorans	100	92
Soil_assembled_1114374	763	Methylobacterium sp. DM1	100	84
Soil_assembled_1215612	699	Hyphomicrobium nitrativorans	99	90
Soil_assembled_1225873	373	Hyphomicrobium nitrativorans	100	83
Soil_assembled_194853	5579	Methylomonas clara	99	69
Soil_assembled_199584	312	Hyphomicrobium nitrativorans	99	90
Soil_assembled_232063	340	Hyphomicrobium nitrativorans	97	91
Soil_assembled_249404	402	Hyphomicrobium nitrativorans	99	92
Soil_assembled_261754	1135	Methylophilus sp. TWE2	100	92
Soil_assembled_307705	514	Hyphomicrobium nitrativorans	100	89
Soil_assembled_32089	1833	Methylobacterium sp. DM1	74	89
Soil_assembled_373980	794	Hyphomicrobium nitrativorans	100	90
Soil_assembled_394346	514	Hyphomicrobium nitrativorans	100	87
Soil_assembled_45061	329	Hyphomicrobium nitrativorans	98	87
Soil_assembled_452008	1443	Hyphomicrobium nitrativorans	65	83
Soil_assembled_473819	829	Methylobacterium sp. DM1	99	87
Soil_assembled_478286	322	Methylophilus medardicus	100	92
Soil_assembled_492701	508	Hyphomicrobium nitrativorans	99	90
Soil_assembled_569441	324	Methylobacterium sp. DM1	91	86
Soil_assembled_710430	426	Hyphomicrobium nitrativorans	98	93
Soil_assembled_771695	1131	Methylophilus sp. TWE2	100	91
Soil_assembled_804215	917	Hyphomicrobium nitrativorans	99	87
Soil_assembled_813623	336	Hyphomicrobium nitrativorans	99	92
Soil_assembled_821778	1825	Methylobacterium sp. DM1	52	82
Soil_assembled_845007	408	Methylobacterium sp. DM1	53	85
Soil_assembled_847424	1815	Hyphomicrobium nitrativorans	85	77
Pea_assembled_1015779	23277	Methylobacterium sp. DM1	100	97
Pea_assembled_102067	1756	Hyphomicrobium nitrativorans	99	90
Pea_assembled_1029092	23277	Hyphomicrobium nitrativorans	65	86
Pea_assembled_1036356	434	Methylobacterium sp. DM1	100	90
Pea_assembled_1045239	330	Hyphomicrobium nitrativorans	100	89
Pea_assembled_1143721	791	Hyphomicrobium nitrativorans	73	82
Pea_assembled_1145565	797	Methylophilus methylotrophus	100	92
Pea_assembled_133969	659	Methylophilus methylotrophus	99	89
Pea_assembled_191283	38748	Methylobacterium sp. DM1	95	86
Pea_assembled_219959	2759	Hyphomicrobium nitrativorans	73	73
Pea_assembled_243313	1364	Methylobacterium sp. DM1	68	83
Pea_assembled_270744	348	Methylophilus methylotrophus	100	89
Pea_assembled_294498	985	Methylophilus sp. TWE2	100	87
Pea_assembled_294505	374	Methylophilus sp. TWE2	100	95
Pea_assembled_331473	821	Hyphomicrobium nitrativorans	100	86
Pea_assembled_341817	343	Methylobacterium sp. DM1	100	84
Pea_assembled_342420	1267	Hyphomicrobium nitrativorans	99	85
Pea_assembled_377836	1267	Hyphomicrobium nitrativorans	99	85
Pea_assembled_396182	2673	Methylobacterium sp. DM1	83	72
Pea_assembled_396683	1711	Hyphomicrobium nitrativorans	78	90
Pea_assembled_40612	1419	Methylophilus sp. TWE2	79	88
Pea_assembled_437813	22490	Methylobacillus flagellatus KT	96	70
Pea_assembled_4462	2879	Hyphomicrobium nitrativorans	82	73
Pea_assembled_462138	7985	Delftia acidovorans	72	84
Pea_assembled_464146	1765	Methylobacterium sp. DM1	72	81
Pea_assembled_542492	1769	Methylobacterium sp. DM1	74	89
Pea_assembled_543730	321	Hyphomicrobium nitrativorans	100	87
Pea_assembled_564698	7985	Methylovorus glucosetrophus	41	68
Pea_assembled_570073	481	Hyphomicrobium nitrativorans	98	90
Pea_assembled_624967	1745	Methylophilus sp. TWE2	98	82
Pea_assembled_632698	445	Methylobacterium sp. DM1	100	94
Pea_assembled_633890	609	Hyphomicrobium nitrativorans	84	91
Pea_assembled_634304	3034	Hyphomicrobium nitrativorans	78	89
Pea_assembled_674253	563	Methylobacterium sp. DM1	100	73
Pea_assembled_677572	338	Hyphomicrobium nitrativorans	100	89
Pea_assembled_683076	684	Methylobacterium sp. DM1	100	73
Pea_assembled_723742	4139	Hyphomicrobium nitrativorans	79	83
Pea_assembled_801772	429	Methylophilus sp. TWE2	100	92
Pea_assembled_803012	1954	Methylophilus sp. TWE2	99	83
Pea_assembled_803042	779	Methylobacterium sp. DM1	91	88
Pea_assembled_857303	383	Hyphomicrobium nitrativorans	100	93
Pea_assembled_863919	42260	Methylophilus medardicus	57	79
Pea_assembled_874650	551	Methylobacterium sp. DM1	100	90
Pea_assembled_89007	388	Methylobacterium sp. DM1	100	89
Pea_assembled_895280	896	Methylobacterium sp. DM1	99	94
Pea_assembled_913697	11480	Methylobacterium sp. DM1	98	82
Pea_assembled_918825	23985	Methylobacterium sp. DM1	89	77
Pea_assembled_920980	6891	Methylobacterium extorquens PA1	100	99
Pea_assembled_921382	1185	Hyphomicrobium nitrativorans	99	87
Pea_assembled_92529	507	Methylobacterium extorquens PA1	100	94
Pea_assembled_947793	777	Hyphomicrobium nitrativorans	65	90
Pea_assembled_972804	357	Hyphomicrobium nitrativorans	100	91
Pea_assembled_983848	385	Methylophilus sp. TWE2	100	95
Pea_assembled_994025	416	Methylobacterium sp. DM1	99	91
Pea_assembled_897198	865	Methylobacterium sp. DM1	99	87
xoxF5
Wheat_assembled_103441	782	Methylibium petroleiphilum	97	94
Wheat_assembled_114143	1919	Bradyrhizobium japonicum	82	91
Wheat_assembled_114149	517	Bradyrhizobium japonicum	100	92
Wheat_assembled_118243	1120	Rhodopseudomonas paulustris	72	83
Wheat_assembled_142180	315	Bradyrhizobium japonicum	93	82
Wheat_assembled_15110	780	Bradyrhizobium japonicum	76	82
Wheat_assembled_155497	302	Mesorhizobium sp. MAFF	99	88
Wheat_assembled_178683	542	Starkeya novella	100	87
Wheat_assembled_179591	1410	Methylibium petroleiphilum	99	97
Wheat_assembled_197294	330	Hyphomicrobium nitrativorans	99	80
Wheat_assembled_202498	626	Bradyrhizobium japonicum	100	87
Wheat_assembled_203510	1187	Starkeya novella	98	80
Wheat_assembled_224270	845	Variovorax paradoxus	98	88
Wheat_assembled_224542	418	Variovorax paradoxus	98	92
Wheat_assembled_234502	339	Mesorhizobium sp. MAFF	98	88
Wheat_assembled_235185	429	Methylibium petroleiphilum	95	93
Wheat_assembled_235774	429	Starkeya novella	99	83
Wheat_assembled_251545	1186	Methylibium petroleiphilum	57	94
Wheat_assembled_258121	539	Methylobacterium currus	79	86
Wheat_assembled_271510	1303	Methylibium petroleiphilum	87	91
Wheat_assembled_279496	523	Rubrivivax gelatinosus	100	89
Wheat_assembled_296269	6610	Methylobacterium populi	65	95
Wheat_assembled_309774	998	Bradyrhizobium japonicum	56	85
Wheat_assembled_331004	1922	Rhodopseudomonas paulustris	58	81
Wheat_assembled_333380	2027	Variovorax paradoxus	88	80
Wheat_assembled_342781	585	Methylobacterium currus	69	85
Wheat_assembled_380441	313	Methylobacterium currus	69	85
Wheat_assembled_402117	340	Rubrivivax gelatinosus	100	92
Wheat_assembled_403390	383	Methylibium petroleiphilum	97	90
Wheat_assembled_447153	380	Methylibium petroleiphilum	978	86
Wheat_assembled_465456	597	Rhodopseudomonas paulustris	93	79
Wheat_assembled_473539	558	Mesorhizobium sp. MAFF	95	80
Wheat_assembled_502159	403	Starkeya novella	54	83
Wheat_assembled_51188	588	Methylobacterium aquaticum	67	80
Wheat_assembled_515176	1122	Hyphomicrobium nitrativorans	89	83
Wheat_assembled_528122	731	Nitrospirillum amazonense	100	79
Wheat_assembled_551405	540	Bradyrhizobium japonicum	99	86
Wheat_assembled_556499	1294	Methylibium petroleiphilum	98	89
Wheat_assembled_558151	348	Leptothrix cholodnii	56	91
Wheat_assembled_596170	1055	Methylobacterium currus	57	83
Wheat_assembled_626009	381	Methylobacterium currus	95	87
Wheat_assembled_633191	438	Paracoccus yeei	99	79
Wheat_assembled_639150	451	Pleomorphomonas	95	84
Wheat_assembled_650523	1247	Bradyrhizobium japonicum	99	83
Wheat_assembled_656969	329	Mesorhizobium sp. MAFF	99	86
Wheat_assembled_679716	1612	Mesorhizobium sp. MAFF	99	93
Wheat_assembled_705751	410	Bradyrhizobium japonicum	99	87
Wheat_assembled_707946	2054	Methylobacterium currus	17	72
Wheat_assembled_719623	1230	Bradyrhizobium japonicum	98	82
Wheat_assembled_768376	634	Bradyrhizobium japonicum	94	82
Wheat_assembled_780646	411	Bradyrhizobium japonicum	95	86
Wheat_assembled_800118	431	Bradyrhizobium japonicum	100	87
Wheat_assembled_805330	460	Rubrivivax gelatinosus	50	81
Wheat_assembled_843620	415	Methylobacterium currus	95	83
Wheat_assembled_845184	1140	Methylibium petroleiphilum	99	91
Wheat_assembled_845228	413	Bradyrhizobium japonicum	100	91
Wheat_assembled_857210	1877	Methylobacterium extorquens	93	85
Wheat_assembled_890075	621	Variovorax paradoxus	98	88
Wheat_assembled_89088	2054	Mesorhizobium sp. MAFF	95	83
Wheat_assembled_892063	618	Mesorhizobium sp. MAFF	98	86
Wheat_assembled_907307	536	Bradyrhizobium japonicum	87	82
Wheat_assembled_998666	518	Mesorhizobium sp. MAFF	97	86
Soil_assembled_1007437	314	Paracoccus yeei	100	80
Soil_assembled_1016552	2192	Paracoccus yeei	80	77
Soil_assembled_1018857	388	Methylibium petroleiphilum	100	89
Soil_assembled_1052985	738	Bradyrhizobium japonicum	100	88
Soil_assembled_1121837	5630	Methylobacterium extorquens	38	70
Soil_assembled_1147173	664	Methylobacterium extorquens	38	80
Soil_assembled_1151017	697	Rubrivivax gelatinosus	97	76
Soil_assembled_1151018	333	Rubrivivax gelatinosus	70	88
Soil_assembled_1152438	352	Variovorax paradoxus	100	86
Soil_assembled_1161971	3338	Starkeya novella	99	83
Soil_assembled_1187167	507	Starkeya novella	92	91
Soil_assembled_1195650	969	Hyphomicrobium nitrativorans	99	77
Soil_assembled_1199206	550	Variovorax paradoxus	100	84
Soil_assembled_1216228	1108	Rubrivivax gelatinosus	81	90
Soil_assembled_1238409	748	Bradyrhizobium japonicum	64	79
Soil_assembled_13658	3149	Methylibium petroleiphilum	67	71
Soil_assembled_144489	2117	Mesorhizobium sp. MAFF	94	84
Soil_assembled_153474	1889	Mesorhizobium sp. MAFF	100	84
Soil_assembled_153479	331	Rhizobium gallicum	100	89
Soil_assembled_158752	2274	Rhodopseudomonas paulustris	67	82
Soil_assembled_192722	990	Bradyrhizobium japonicum	59	82
Soil_assembled_200493	1590	Rhodopseudomonas paulustris	82	82
Soil_assembled_223941	425	Methylibium petroleiphilum	84	96
Soil_assembled_297723	1125	Hyphomicrobium nitrativorans	99	82
Soil_assembled_300063	1244	Methylobacterium currus	83	79
Soil_assembled_325793	1704	Hyphomicrobium nitrativorans	63	77
Soil_assembled_339428	348	Starkeya novella	100	85
Soil_assembled_343389	767	Bradyrhizobium japonicum	100	87
Soil_assembled_347034	724	Starkeya novella	99	79
Soil_assembled_347893	695	Methylibium petroleiphilum	99	79
Soil_assembled_351646	589	Methylobacterium currus	65	82
Soil_assembled_355002	926	Bradyrhizobium japonicum	100	92
Soil_assembled_356936	490	Methylibium petroleiphilum	99	98
Soil_assembled_373259	378	Methylibium petroleiphilum	99	90
Soil_assembled_389398	673	Rhizobium gallicum	100	89
Soil_assembled_389514	2015	Bradyrhizobium japonicum	100	87
Soil_assembled_399129	2313	Mesorhizobium sp. MAFF	71	85
Soil_assembled_411629	28967	Variovorax paradoxus	82	80
Soil_assembled_431521	320	Methylibium petroleiphilum	100	100
Soil_assembled_433791	1961	Mesorhizobium sp. MAFF	98	77
Soil_assembled_437212	306	Variovorax paradoxus	96	79
Soil_assembled_439425	997	Variovorax paradoxus	85	88
Soil_assembled_439667	427	Methylibium petroleiphilum	100	92
Soil_assembled_480922	325	Mesorhizobium sp. MAFF	100	80
Soil_assembled_520021	1027	Paracoccus yeei	99	85
Soil_assembled_527478	364	Bradyrhizobium japonicum	100	81
Soil_assembled_532688	1023	Starkeya novella	99	80
Soil_assembled_533025	1704	Methylobacterium currus	50	82
Soil_assembled_542493	543	Variovorax paradoxus	91	92
Soil_assembled_54473	852	Methylobacterium currus	54	80
Soil_assembled_5452	375	Paracoccus yeei	89	81
Soil_assembled_561878	462	Variovorax paradoxus	100	95
Soil_assembled_562735	311	Variovorax paradoxus	98	91
Soil_assembled_565448	342	Variovorax paradoxus	100	91
Soil_assembled_567807	361	Rhodopseudomonas paulustris	100	80
Soil_assembled_576549	487	Hyphomicrobium nitrativorans	100	80
Soil_assembled_587446	419	Methylibium petroleiphilum	100	94
Soil_assembled_611799	508	Methylibium petroleiphilum	98	87
Soil_assembled_630568	1909	Hyphomicrobium nitrativorans	55	73
Soil_assembled_666264	322	Mesorhizobium sp. MAFF	99	90
Soil_assembled_687748	2584	Starkeya novella	100	79
Soil_assembled_691319	3338	Methylobacterium extorquens	48	74
Soil_assembled_695022	792	Methylibium petroleiphilum	100	91
Soil_assembled_696333	3178	Hyphomicrobium nitrativorans	62	77
Soil_assembled_696430	384	Hyphomicrobium nitrativorans	94	82
Soil_assembled_6977	610	Methylibium petroleiphilum	99	87
Soil_assembled_71463	593	Hyphomicrobium nitrativorans	99	77
Soil_assembled_720230	322	Methylobacterium currus	85	79
Soil_assembled_733296	422	Rhodopseudomonas paulustris	97	80
Soil_assembled_738385	1156	Rubrivivax gelatinosus	87	87
Soil_assembled_738707	534	Rhodopseudomonas paulustris	99	80
Soil_assembled_739624	2467	Mesorhizobium sp. MAFF	73	80
Soil_assembled_746644	2283	Methylobacterium currus	81	83
Soil_assembled_76221	1079	Mesorhizobium sp. MAFF	99	87
Soil_assembled_789956	749	Methylobacterium extorquens	86	79
Soil_assembled_79587	2779	Rhodopseudomonas paulustris	46	65
Soil_assembled_83981	31893	Methylibium petroleiphilum	100	95
Soil_assembled_848363	2958	Methylibium petroleiphilum	100	95
Soil_assembled_862923	540	Bradyrhizobium japonicum	99	88
Soil_assembled_877526	381	Methylibium petroleiphilum	100	87
Soil_assembled_897436	2912	Methylobacterium extorquens	22	71
Soil_assembled_916904	1591	Starkeya novella	64	81
Soil_assembled_919929	505	Methylobacterium extorquens	96	82
Soil_assembled_958876	634	Paracoccus yeei	100	84
Soil_assembled_975044	777	Variovorax paradoxus	99	84
Soil_assembled_983270	820	Bradyrhizobium japonicum	100	73
Soil_assembled_986555	716	Hyphomicrobium nitrativorans	99	80
Soil_assembled_989763	901	Variovorax paradoxus	98	81
Pea_assembled_1002279	624	Bradyrhizobium japonicum	68	81
Pea_assembled_1016442	1223	Bradyrhizobium japonicum	68	81
Pea_assembled_1021412	2549	Hyphomicrobium nitrativorans	76	73
Pea_assembled_1044097	518	Methylibium petroleiphilum	97	90
Pea_assembled_1044118	365	Methylobacterium extorquens	99	93
Pea_assembled_1046438	975	Mesorhizobium sp. MAFF	100	87
Pea_assembled_1048487	324	Methylobacterium extorquens	100	92
Pea_assembled_1050567	2155	Methylobacterium extorquens	85	94
Pea_assembled_1056470	310	Rhizobium gallicum	95	85
Pea_assembled_1060743	2784	Variovorax paradoxus	91	77
Pea_assembled_1061952	374	Methylobacterium extorquens	100	94
Pea_assembled_1062206	634	Variovorax paradoxus	98	90
Pea_assembled_1069952	393	Rubrivivax gelatinosus	89	83
Pea_assembled_1071713	597	Hyphomicrobium nitrativorans	99	78
Pea_assembled_1085775	536	Methylobacterium extorquens	51	95
Pea_assembled_1085803	300	Methylobacterium extorquens	100	98
Pea_assembled_1087843	5001	Methylobacterium extorquens	60	94
Pea_assembled_1097716	438	Methylobacterium extorquens	100	90
Pea_assembled_1102019	1035	Variovorax paradoxus	99	95
Pea_assembled_111725	44124	Methylobacterium extorquens	100	98
Pea_assembled_1127754	530	Methylobacterium extorquens	99	85
Pea_assembled_1131110	521	Bradyrhizobium japonicum	89	85
Pea_assembled_118726	10791	Methylobacterium extorquens	100	94
Pea_assembled_120857	6286	Leptothrix cholodnii	28	77
Pea_assembled_122822	1670	Starkeya novella	85	88
Pea_assembled_133074	634	Paracoccus yeei	96	78
Pea_assembled_140953	913	Methylobacterium extorquens	79	83
Pea_assembled_149015	860	Methylobacterium extorquens	100	94
Pea_assembled_149754	5672	Methylobacterium extorquens	60	97
Pea_assembled_156869	4414	Hyphomicrobium nitrativorans	89	85
Pea_assembled_161892	361	Methylobacterium currus	87	80
Pea_assembled_16701	718	Starkeya novella	99	91
Pea_assembled_169780	683	Methylobacterium currus	40	86
Pea_assembled_173538	7016	-	-	-
Pea_assembled_177914	3308	Methylibium petroleiphilum	67	92
Pea_assembled_196252	331	Bradyrhizobium japonicum	99	90
Pea_assembled_197945	566	Methylobacterium extorquens	90	77
Pea_assembled_226217	2286	Methylobacterium extorquens	45	77
Pea_assembled_229122	710	Variovorax paradoxus	96	83
Pea_assembled_232859	427	Bradyrhizobium japonicum	95	83
Pea_assembled_23521	375	Leptothrix cholodnii	99	87
Pea_assembled_238652	728	Hyphomicrobium nitrativorans	61	81
Pea_assembled_24710	504	Bradyrhizobium japonicum	95	80
Pea_assembled_252166	2016	Mesorhizobium sp. MAFF	99	78
Pea_assembled_264488	1127	Variovorax paradoxus	99	80
Pea_assembled_271157	147077	Methylobacterium	67	79
Pea_assembled_284880	1922	Starkeya novella	99	80
Pea_assembled_286836	386	Bradyrhizobium japonicum	99	82
Pea_assembled_288593	348	Methylobacterium extorquens	25	98
Pea_assembled_291143	370	Methylibium petroleiphilum	100	93
Pea_assembled_295342	363	Bradyrhizobium japonicum	97	82
Pea_assembled_322235	300	Starkeya novella	99	91
Pea_assembled_340626	323	Methylibium petroleiphilum	99	91
Pea_assembled_342671	575	Methylobacterium extorquens	97	85
Pea_assembled_34289	1509	Methylobacterium currus	99	80
Pea_assembled_352684	389	Methylibium petroleiphilum	100	87
Pea_assembled_365876	604	Bradyrhizobium japonicum	100	93
Pea_assembled_376191	465	Starkeya novella	90	92
Pea_assembled_389502	423	Paracoccus yeei	83	81
Pea_assembled_408610	1778	Bradyrhizobium japonicum	99	95
Pea_assembled_409202	2036	Hyphomicrobium nitrativorans	67	77
Pea_assembled_411425	654	Bradyrhizobium japonicum	100	91
Pea_assembled_416529	2842	Methylobacterium extorquens	55	84
Pea_assembled_419536	1102	Hyphomicrobium nitrativorans	60	77
Pea_assembled_433187	683	Leptothrix cholodnii	98	80
Pea_assembled_436654	426	Methylobacterium extorquens	97	88
Pea_assembled_438002	675	Rubrivivax gelatinosus	100	85
Pea_assembled_43848	556	Methylobacterium extorquens	100	91
Pea_assembled_454891	543	Bradyrhizobium japonicum	100	88
Pea_assembled_456552	44734	Starkeya novella	50	88
Pea_assembled_475434	305	Starkeya novella	99	89
Pea_assembled_480228	1556	Hyphomicrobium nitrativorans	99	82
Pea_assembled_500749	922	Methylibium petroleiphilum	99	99
Pea_assembled_519754	309	Mesorhizobium sp. MAFF	92	84
Pea_assembled_524437	301	Methylobacterium extorquens	99	92
Pea_assembled_529641	2068	Rubrivivax gelatinosus	90	81
Pea_assembled_531028	1015	Methylobacterium currus	73	83
Pea_assembled_535712	594	Starkeya novella	100	80
Pea_assembled_543912	4227	Variovorax paradoxus	50	77
Pea_assembled_548228	692	Methylobacterium extorquens	20	91
Pea_assembled_562719	3795	Variovorax paradoxus	100	93
Pea_assembled_577007	3479	Leptothrix cholodnii	42	76
Pea_assembled_578100	946	Rhodopseudomonas paulustris	82	80
Pea_assembled_58067	2169	Variovorax paradoxus	77	90
Pea_assembled_597852	763	Hyphomicrobium nitrativorans	99	78
Pea_assembled_611809	2056	Methylobacterium extorquens	86	84
Pea_assembled_621	638	Methylobacterium extorquens	100	92
Pea_assembled_623315	103982	Starkeya novella	92	78
Pea_assembled_632014	342	Methylobacterium extorquens	100	95
Pea_assembled_632022	432	Methylobacterium extorquens	100	96
Pea_assembled_633261	1786	Methylibium petroleiphilum	58	92
Pea_assembled_644230	796	Leptothrix cholodnii	30	94
Pea_assembled_654864	529	Mesorhizobium sp. MAFF	99	87
Pea_assembled_659139	614	Methylobacterium extorquens	100	91
Pea_assembled_677952	361	Variovorax paradoxus	99	82
Pea_assembled_684136	324	Methylibium petroleiphilum	100	90
Pea_assembled_689083	402	Methylobacterium extorquens	54	80
Pea_assembled_697440	156544	Methylibium petroleiphilum	100	97
Pea_assembled_725409	321	Bradyrhizobium japonicum	100	78
Pea_assembled_731799	413	Methylobacterium extorquens	25	96
Pea_assembled_751881	2146	Mesorhizobium sp. MAFF	62	82
Pea_assembled_760959	1852	Methylibium petroleiphilum	80	79
Pea_assembled_772961	313	Methylibium petroleiphilum	100	89
Pea_assembled_776674	2568	Bradyrhizobium japonicum	80	84
Pea_assembled_778207	2320	Methylibium petroleiphilum	54	90
Pea_assembled_778365	1610	Mesorhizobium sp. MAFF	99	83
Pea_assembled_784327	265	Methylobacterium extorquens	100	92
Pea_assembled_786412	635	Methylobacterium extorquens	100	99
Pea_assembled_791732	1872	Hyphomicrobium nitrativorans	63	76
Pea_assembled_796315	3764	Variovorax paradoxus	95	84
Pea_assembled_797207	2272	Rhizobium gallicum	98	85
Pea_assembled_798042	845	Bradyrhizobium japonicum	91	90
Pea_assembled_819639	415	Methylobacterium extorquens	100	93
Pea_assembled_820018	487	Bradyrhizobium japonicum	59	80
Pea_assembled_822330	533	Methylobacterium extorquens	100	89
Pea_assembled_824061	1578	Bradyrhizobium japonicum	98	93
Pea_assembled_825227	411	Rubrivivax gelatinosus	99	91
Pea_assembled_82672	345	Methylibium petroleiphilum	45	91
Pea_assembled_828714	312	Starkeya novella	100	91
Pea_assembled_828755	2049	Hyphomicrobium nitrativorans	66	77
Pea_assembled_829456	1266	Methylobacterium extorquens	15	89
Pea_assembled_835710	310	Methylibium petroleiphilum	100	94
Pea_assembled_836391	354	Rubrivivax gelatinosus	66	92
Pea_assembled_853548	1000	Methylobacterium extorquens	90	86
Pea_assembled_861231	931	Starkeya novella	68	92
Pea_assembled_904162	26014	Starkeya novella	86	83
Pea_assembled_905105	425	Bradyrhizobium japonicum	100	91
Pea_assembled_908203	349	Paracoccus yeei	68	80
Pea_assembled_909547	426	Starkeya novella	100	90
Pea_assembled_913697	11480	Methylobacterium extorquens	97	83
Pea_assembled_922786	1910	Bradyrhizobium japonicum	99	87
Pea_assembled_92529	507	Methylobacterium extorquens	100	93
Pea_assembled_92533	302	Bradyrhizobium japonicum	90	80
Pea_assembled_930885	843	Bradyrhizobium japonicum	40	87
Pea_assembled_931969	1353	Hyphomicrobium nitrativorans	92	75
Pea_assembled_932817	2643	Rhodopseudomonas paulustris	60	82
Pea_assembled_947813	1217	Bradyrhizobium japonicum	75	82
Pea_assembled_95674	362	Bradyrhizobium japonicum	95	82
Pea_assembled_964625	547	Hyphomicrobium nitrativorans	98	79
Pea_assembled_975444	321	Leptothrix cholodnii	80	88
Pea_assembled_991951	2701	Starkeya novella	97	83
Pea_assembled_994105	361	Methylobacterium currus	100	94
Pea_assembled_994111	333	Methylobacterium extorquens	100	94
Pea_assembled_999968	425	Starkeya novella	96	76
xoxF4
Wheat_assembled_111078	10117	Methylomonas clara	38	68
Wheat_assembled_118636	318	Methylomonas clara	100	89
Wheat_assembled_134402	3568	Methylophilus medardicus	93	78
Wheat_assembled_150898	1467	Methylomonas clara	99	77
Wheat_assembled_172620	540	Methylotenera mobilis	100	85
Wheat_assembled_181564	5026	Methylotenera mobilis	30	71
Wheat_assembled_187209	288	Methylomonas clara	99	91
Wheat_assembled_194671	425	Methylophilus medardicus	91	90
Wheat_assembled_201246	1709	Methylomonas clara	27	69
Wheat_assembled_220466	1710	Methylomonas clara	93	81
Wheat_assembled_222056	658	Methylomonas clara	99	89
Wheat_assembled_228880	15712	Methylovorus sp. MP688	99	74
Wheat_assembled_232247	289	Methylomonas clara	100	85
Wheat_assembled_232255	295	Methylomonas clara	99	85
Wheat_assembled_239915	354	Methylomonas clara	99	88
Wheat_assembled_240769	690	Methylomonas clara	100	88
Wheat_assembled_243172	834	Methylophilus TWE2	84	72
Wheat_assembled_245084	300	Methylotenera mobilis	82	94
Wheat_assembled_245386	361	Methylophilus TWE2	100	90
Wheat_assembled_246209	713	Methylophilus medardicus	100	92
Wheat_assembled_277395	4009	Methylovorus sp. MP688	78	72
Wheat_assembled_318546	367	Methylomonas clara	100	88
Wheat_assembled_321728	230	Methylophilus TWE2	97	90
Wheat_assembled_333380	2027	Methylovorus sp. MP688	90	80
Wheat_assembled_340105	318	Methylophilus TWE2	100	92
Wheat_assembled_340107	204	Methylomonas clara	100	95
Wheat_assembled_343645	338	Methylophilus TWE2	100	91
Wheat_assembled_387493	551	Methylomonas clara	100	90
Wheat_assembled_389680	231	Methylomonas clara	100	89
Wheat_assembled_395687	245	Methylophilus TWE2	100	84
Wheat_assembled_395692	245	Methylophilus TWE2	100	85
Wheat_assembled_404106	365	Methylophilus TWE2	53	87
Wheat_assembled_413805	225	Methylophilus TWE2	100	94
Wheat_assembled_450571	243	Methylomonas clara	100	88
Wheat_assembled_450578	283	Methylophilus TWE2	100	94
Wheat_assembled_450973	1512	Methylovorus sp. MP688	93	80
Wheat_assembled_491013	445	Methylomonas clara	100	89
Wheat_assembled_492072	295	Methylophilus TWE2	100	92
Wheat_assembled_506816	679	Methylophilus medardicus	26	77
Wheat_assembled_516054	424	Methylomonas clara	99	92
Wheat_assembled_516942	376	Methylophilus TWE2	100	84
Wheat_assembled_533329	311	Methylophilus TWE2	100	92
Wheat_assembled_535548	295	Methylophilus TWE2	100	94
Wheat_assembled_55158	415	Methylophilus medardicus	100	80
Wheat_assembled_553111	476	Methylophilus medardicus	100	89
Wheat_assembled_56676	292	Methylomonas clara	100	88
Wheat_assembled_56681	295	Methylomonas clara	100	87
Wheat_assembled_573103	213	Methylotenera mobilis	100	87
Wheat_assembled_577499	219	Methylophilus TWE2	100	88
Wheat_assembled_584699	261	Methylomonas clara	100	91
Wheat_assembled_604727	4492	Methylotenera mobilis	100	86
Wheat_assembled_609523	374	Methylophilus TWE2	100	88
Wheat_assembled_609533	595	Methylophilus TWE2	100	88
Wheat_assembled_625876	563	Methylophilus TWE2	100	88
Wheat_assembled_637323	8058	Methylovorus sp. MP688	89	77
Wheat_assembled_638839	295	Methylophilus medardicus	100	93
Wheat_assembled_649856	353	Methylophilus medardicus	99	86
Wheat_assembled_658960	450	Methylomonas clara	100	89
Wheat_assembled_664853	312	Methylophilus TWE2	100	89
Wheat_assembled_673577	318	Methylomonas clara	100	90
Wheat_assembled_674935	295	Methylophilus TWE2	98	92
Wheat_assembled_681657	604	Methylophilus medardicus	99	92
Wheat_assembled_682211	570	Methylophilus medardicus	95	79
Wheat_assembled_697397	295	Methylophilus TWE2	100	89
Wheat_assembled_697408	265	Methylophilus TWE2	100	89
Wheat_assembled_751612	475	Methylotenera mobilis	100	92
Wheat_assembled_760536	342	Methylophilus TWE2	100	86
Wheat_assembled_79210	431	Methylomonas clara	99	87
Wheat_assembled_792226	295	Methylomonas clara	99	88
Wheat_assembled_80068	461	Methylomonas clara	100	90
Wheat_assembled_803571	308	Methylophilus TWE2	100	86
Wheat_assembled_815094	238	Methylophilus TWE2	100	94
Wheat_assembled_820839	260	Methylomonas clara	97	89
Wheat_assembled_838184	331	Methylotenera mobilis	100	87
Wheat_assembled_849834	295	Methylomonas clara	100	88
Wheat_assembled_875879	395	Methylomonas clara	99	86
Wheat_assembled_880720	352	Methylotenera mobilis	100	92
Wheat_assembled_924049	453	Methylomonas clara	100	89
Wheat_assembled_96225	324	Methylotenera mobilis	100	96
Wheat_assembled_981147	956	Methylophilus TWE2	98	88
Soil_assembled_1004469	13448	Methylotenera mobilis	83	73
Soil_assembled_1043175	341	Methylotenera mobilis	82	83
Soil_assembled_105142	1621	Methylophilus TWE2	96	81
Soil_assembled_1110373	1337	Methylotenera mobilis	100	87
Soil_assembled_1256269	4265	Methylovorus sp. MP688	43	81
Soil_assembled_1260806	23088	Methylotenera mobilis	99	78
Soil_assembled_162543	14651	Methylovorus sp. MP688	46	70
Soil_assembled_170148	1657	Methylotenera mobilis	93	71
Soil_assembled_170163	1632	Methylotenera mobilis	99	68
Soil_assembled_197308	6182	Methylotenera mobilis	99	87
Soil_assembled_205026	7689	Methylomonas clara	100	90
Soil_assembled_284821	22627	Methylovorus sp. MP688	96	76
Soil_assembled_345790	17566	Methylovorus sp. MP688	48	67
Soil_assembled_411629	28967	Methylobacillus flagellatus	82	79
Soil_assembled_420833	7212	Methylotenera mobilis	95	79
Soil_assembled_420852	614	Methylotenera mobilis	100	93
Soil_assembled_42922	1526	Methylotenera mobilis	78	86
Soil_assembled_464323	641982	Methylovorus sp. MP688	55	73
Soil_assembled_511309	982	Methylophilus TWE2	99	89
Soil_assembled_511321	982	Methylophilus TWE2	99	89
Soil_assembled_524781	1751	Methylovorus sp. MP688	99	83
Soil_assembled_658288	1457	Methylotenera mobilis	84	71
Soil_assembled_658923	4772	Methylovorus sp. MP688	73	71
Soil_assembled_712295	11229	Methylotenera mobilis	87	80
Soil_assembled_723717	363	Methylomonas clara	100	86
Soil_assembled_799774	497	Methylobacillus flagellatus	94	88
Soil_assembled_807986	8677	Methylomonas clara	100	85
Soil_assembled_868499	518	Methylotenera mobilis	100	92
Soil_assembled_960886	1320	Methylotenera mobilis	100	90
Soil_assembled_960892	362	Methylotenera mobilis	100	91
Pea_assembled__1005333	7522	Methylovorus sp. MP688	85	74
Pea_assembled__1014063	1108	Methylovorus sp. MP688	100	79
Pea_assembled__1035543	2013	Methylophilus TWE2	93	88
Pea_assembled__1062610	31737	Methylotenera mobilis	83	73
Pea_assembled__1064945	5669	Methylophilus TWE2	14	86
Pea_assembled__11309	310	Methylotenera mobilis	98	91
Pea_assembled__113983	731	Methylophilus TWE2	100	87
Pea_assembled__120773	406	Methylophilus medardicus	100	93
Pea_assembled__134318	1958	Methylophilus TWE2	99	82
Pea_assembled__134934	615	Methylovorus sp. MP688	33	92
Pea_assembled__1366	461	Methylotenera mobilis	100	93
Pea_assembled__1378	479	Methylophilus medardicus	100	91
Pea_assembled__141972	346	Methylophilus TWE2	99	86
Pea_assembled__176698	1651	Methylotenera mobilis	93	71
Pea_assembled__228448	3142	Methylomonas clara	98	83
Pea_assembled__229122	710	Methylobacillus flagellatus	98	82
Pea_assembled__264477	321	Methylophilus TWE2	97	80
Pea_assembled__264488	1127	Methylobacillus flagellatus	100	80
Pea_assembled__269069	23383	Methylotenera mobilis	12	79
Pea_assembled__27486	3366	Methylovorus sp. MP688	69	71
Pea_assembled__281736	36589	Methylotenera mobilis	57	88
Pea_assembled__364139	3291	Methylophilus medardicus	97	70
Pea_assembled__371895	483	Methylomonas clara	100	88
Pea_assembled__378658	281	Methylophilus TWE2	99	92
Pea_assembled__408327	8215	Methylovorus sp. MP688	85	71
Pea_assembled__43247	629	Methylomonas clara	84	85
Pea_assembled__434850	260	Methylotenera mobilis	100	94
Pea_assembled__437811	26390	Methylomonas clara	100	83
Pea_assembled__485461	374	Methylovorus sp. MP688	92	85
Pea_assembled__509431	1412	Methylomonas clara	95	73
Pea_assembled__543912	4227	Methylovorus sp. MP688	26	77
Pea_assembled__548035	1066	Methylovorus sp. MP688	27	90
Pea_assembled__552305	332	Methylobacillus flagellatus	97	85
Pea_assembled__571843	3901	Methylomonas clara	100	80
Pea_assembled__591349	369	Methylotenera mobilis	100	91
Pea_assembled__599290	420	Methylobacillus flagellatus	93	80
Pea_assembled__599293	416	Methylobacillus flagellatus	93	80
Pea_assembled__619551	4830	Methylophilus TWE2	98	78
Pea_assembled__634425	2140	Methylovorus sp. MP688	81	83
Pea_assembled__65588	11537	Methylovorus sp. MP688	28	81
Pea_assembled__660238	4797	Methylovorus sp. MP688	81	81
Pea_assembled__664229	1801	Methylotenera mobilis	86	91
Pea_assembled__669054	11812	Methylophilus medardicus	90	89
Pea_assembled__69159	20744	Methylomonas clara	88	65
Pea_assembled__703431	1601	Methylotenera mobilis	100	69
Pea_assembled__705224	420	Methylophilus TWE2	98	90
Pea_assembled__732097	1987	Methylomonas clara	94	88
Pea_assembled__749806	122295	Methylomonas clara	12	72
Pea_assembled__769519	5948	Methylophilus TWE2	99	81
Pea_assembled__772776	314	Methylobacillus flagellatus	100	76
Pea_assembled__791065	2548	Methylotenera mobilis	99	83
Pea_assembled__83563	951	Methylomonas clara	100	86
Pea_assembled__841785	29540	Methylomonas clara	91	88
Pea_assembled__84225	371	Methylophilus medardicus	100	87
Pea_assembled__842508	1073	Methylophilus medardicus	99	85
Pea_assembled__843195	709	Methylovorus sp. MP688	77	80
Pea_assembled__843458	1208	Methylovorus sp. MP688	99	82
Pea_assembled__9524	334	Methylophilus TWE2	100	93
Pea_assembled__996825	329	Methylobacillus flagellatus	100	81
Pea_assembled__997940	2682	Methylophilus medardicus	99	71
xoxF3
Wheat_assembled_616783	350	Methylobacterium nodulans ORS 2060	98	80
Soil_assembled_1048982	469	Mesorhizobium opportunistum WSM2075	98	81
Soil_assembled_520021	1027	Variovorax paradoxus S110	98	82
Soil_assembled_648257	2006	Variovorax paradoxus S110	79	80
Soil_assembled_701980	575	Variovorax paradoxus S110	93	79
Soil_assembled_777760	728	Variovorax paradoxus S110	98	81
Pea_assembled__297448	451	Variovorax paradoxus S110	60	82
Pea_assembled__620969	405	Variovorax paradoxus S110	40	87
Pea_assembled__710076	5037	Methylobacterium nodulans ORS 2060	48	75
Pea_assembled__719126	3525	Mesorhizobium opportunistum WSM2075	46	74
Pea_assembled__897198	865	Variovorax paradoxus S110	99	78
xoxF1
Wheat_assembled_147823	1464	Methyloceanibacter sp. wino2	90	74
Wheat_assembled_189599	633	Methyloceanibacter sp. wino2	89	80
Wheat_assembled_22991	1569	Hyphomicrobium nitrativorans NL23	61	81
Wheat_assembled_265941	1670	Methyloceanibacter sp. wino2	100	77
Wheat_assembled_515176	1122	Hyphomicrobium nitrativorans NL23	89	82
Wheat_assembled_562157	467	Methyloceanibacter sp. wino2	99	83
Wheat_assembled_644339	385	Hyphomicrobium nitrativorans NL23	100	83
Wheat_assembled_74708	1951	Hyphomicrobium nitrativorans NL23	48	81
Wheat_assembled_924240	5031	Methyloceanibacter sp. wino2	77	79
Wheat_assembled_940888	409	Hyphomicrobium nitrativorans NL23	99	85
Wheat_assembled_941675	1992	Methyloceanibacter sp. wino2	94	82
Wheat_assembled_955733	362	Hyphomicrobium nitrativorans NL23	98	85
Wheat_assembled_995814	454	Hyphomicrobium nitrativorans NL23	100	86
Soil_assembled_1005959	385	Hyphomicrobium nitrativorans NL23	99	80
Soil_assembled_1015294	1139	Hyphomicrobium nitrativorans NL23	99	80
Soil_assembled_1059425	921	Hyphomicrobium nitrativorans NL23	100	83
Soil_assembled_1132944	307	Hyphomicrobium nitrativorans NL23	100	86
Soil_assembled_1135191	1130	Methyloceanibacter sp. wino2	76	85
Soil_assembled_1154310	363	Hyphomicrobium nitrativorans NL23	100	85
Soil_assembled_1184837	604	Hyphomicrobium nitrativorans NL23	93	86
Soil_assembled_1195650	969	Hyphomicrobium nitrativorans NL23	99	77
Soil_assembled_1243246	1889	Methyloceanibacter sp. wino2	99	75
Soil_assembled_1250528	598	Methyloceanibacter sp. wino2	57	83
Soil_assembled_1261555	618	Hyphomicrobium nitrativorans NL23	96	82
Soil_assembled_203783	988	Hyphomicrobium nitrativorans NL23	98	71
Soil_assembled_241814	1724	Hyphomicrobium nitrativorans NL23	55	80
Soil_assembled_261446	1075	Methyloceanibacter sp. wino2	86	83
Soil_assembled_2678	3684	Methyloceanibacter sp. wino2	98	78
Soil_assembled_290918	2164	Methyloceanibacter sp. wino2	88	80
Soil_assembled_297723	1125	Hyphomicrobium nitrativorans NL23	99	82
Soil_assembled_305424	321	Dokdonella	98	86
Soil_assembled_317599	722	Hyphomicrobium nitrativorans NL23	100	82
Soil_assembled_396909	969	Hyphomicrobium nitrativorans NL23	93	82
Soil_assembled_419127	814	Methyloceanibacter sp. wino2	96	83
Soil_assembled_448734	542	Methyloceanibacter sp. wino2	99	86
Soil_assembled_464508	393	Methyloceanibacter sp. wino2	86	80
Soil_assembled_510487	352	Hyphomicrobium nitrativorans NL23	96	88
Soil_assembled_511424	319	Methyloceanibacter sp. wino2	100	90
Soil_assembled_521712	736	Methyloceanibacter sp. wino2	98	87
Soil_assembled_533192	538	Methyloceanibacter sp. wino2	100	84
Soil_assembled_533985	662	Methyloceanibacter sp. wino2	100	86
Soil_assembled_540336	534	Methyloceanibacter sp. wino2	100	88
Soil_assembled_546694	744	Methyloceanibacter sp. wino2	99	85
Soil_assembled_568564	304	Dokdonella	65	83
Soil_assembled_569910	324	Methyloceanibacter sp. wino2	99	79
Soil_assembled_680089	1875	Methyloceanibacter sp. wino2	65	66
Soil_assembled_687109	800	Hyphomicrobium nitrativorans NL23	64	86
Soil_assembled_693029	1584	Hyphomicrobium nitrativorans NL23	90	80
Soil_assembled_75340	707	Hyphomicrobium nitrativorans NL23	90	86
Soil_assembled_790303	594	Hyphomicrobium nitrativorans NL23	100	83
Soil_assembled_797361	419	Methyloceanibacter sp. wino2	100	83
Soil_assembled_855386	1354	Hyphomicrobium nitrativorans NL23	77	86
Soil_assembled_856186	3785	Methyloceanibacter sp. wino2	100	69
Soil_assembled_898311	503	Hyphomicrobium nitrativorans NL23	100	84
Soil_assembled_900546	769	Hyphomicrobium nitrativorans NL23	89	82
Soil_assembled_900816	600	Hyphomicrobium nitrativorans NL23	97	84
Soil_assembled_907720	524	Hyphomicrobium nitrativorans NL23	100	84
Soil_assembled_914877	692	Methyloceanibacter sp. wino2	63	83
Soil_assembled_953718	411	Hyphomicrobium nitrativorans NL23	100	85
Soil_assembled_959458	388	Hyphomicrobium nitrativorans NL23	99	87
Soil_assembled_997458	748	Methyloceanibacter sp. wino2	98	74
Pea_assembled__1007381	417	Hyphomicrobium nitrativorans NL23	88	84
Pea_assembled__1034572	400	Hyphomicrobium nitrativorans NL23	99	84
Pea_assembled__1084283	669	Methyloceanibacter sp. wino2	99	83
Pea_assembled__1084946	649	Hyphomicrobium nitrativorans NL23	76	87
Pea_assembled__113984	302	Methyloceanibacter sp. wino2	100	86
Pea_assembled__11976	3468	Hyphomicrobium nitrativorans NL23	25	71
Pea_assembled__156869	4414	Dokdonella	89	84
Pea_assembled__166388	445	Methyloceanibacter sp. wino2	100	82
Pea_assembled__241611	565	Hyphomicrobium nitrativorans NL23	93	86
Pea_assembled__308171	658	Hyphomicrobium nitrativorans NL23	100	84
Pea_assembled__347504	657	Hyphomicrobium nitrativorans NL23	100	83
Pea_assembled__356168	1177	Hyphomicrobium nitrativorans NL23	100	82
Pea_assembled__372589	5041	Hyphomicrobium nitrativorans NL23	70	68
Pea_assembled__436654	426	Hyphomicrobium nitrativorans NL23	97	88
Pea_assembled__439519	1087	Dokdonella	63	83
Pea_assembled__449392	794	Hyphomicrobium nitrativorans NL23	99	82
Pea_assembled__465801	619	Methyloceanibacter sp. wino2	100	87
Pea_assembled__480228	1556	Hyphomicrobium nitrativorans NL23	99	82
Pea_assembled__497043	644	Hyphomicrobium nitrativorans NL23	100	85
Pea_assembled__52874	680	Methyloceanibacter sp. wino2	98	87
Pea_assembled__551592	514	Methyloceanibacter sp. wino2	100	85
Pea_assembled__557945	2420	Hyphomicrobium nitrativorans NL23	64	83
Pea_assembled__571151	8493	Hyphomicrobium nitrativorans NL23	57	84
Pea_assembled__578657	610	Hyphomicrobium nitrativorans NL23	97	81
Pea_assembled__633050	900	Methyloceanibacter sp. wino2	71	86
Pea_assembled__639648	2102	Hyphomicrobium nitrativorans NL23	62	81
Pea_assembled__666683	1478	Methyloceanibacter sp. wino2	97	80
Pea_assembled__694071	5208	Hyphomicrobium nitrativorans NL23	58	66
Pea_assembled__697818	3780	Methyloceanibacter sp. wino2	95	82
Pea_assembled__699180	1830	Methyloceanibacter sp. wino2	94	80
Pea_assembled__727384	371	Hyphomicrobium nitrativorans NL23	99	86
Pea_assembled__801928	1036	Hyphomicrobium nitrativorans NL23	98	81
Pea_assembled__809834	377	Dokdonella	98	85
Pea_assembled__819632	1796	Hyphomicrobium nitrativorans NL23	81	84
Pea_assembled__829363	1022	Hyphomicrobium nitrativorans NL23	71	85
Pea_assembled__860095	2271	Hyphomicrobium nitrativorans NL23	56	66
Pea_assembled__860722	1486	Methyloceanibacter sp. wino2	98	77
Pea_assembled__872739	489	Hyphomicrobium nitrativorans NL23	56	66

## Sheet: mdh2
Additional file 21. BLAST scoring details of unique mdh2 sequences identified in metagenomes produced from methanol enriched soils
Metagenome and contig number	Length of contig	Highest scoring match	Cover of sequence	identity (%)
Soil_assembled_1177870	68710	Methylibium petroleiphilum PM1	100	94
Pea_assembled_207425	324	Methylibium petroleiphilum PM1	99	84
Pea_assembled_378696	407	Methyloversatilis discipulorum strain FAM1	60	82
Pea_assembled_44407	3815	Methylibium petroleiphilum PM1	84	87

## Sheet: mxaF
Additional file X. BLAST scoring details of unique mxaF sequences identified in metagenomes produced from methanol enriched soils
Metagenome and contig number	Length of contig	Highest scoring match	Cover of sequence	identity (%)
Wheat_assembled_103619	438	Methylophilus sp. TWE2	100	98
Wheat_assembled_106114	238	Methylomonas clara	96	96
Wheat_assembled_10729	251	Methylophilus methylotrophus	100	92
Wheat_assembled_122379	432	Methylophilus sp. TWE2	100	90
Wheat_assembled_159834	273	Methylophilus sp. TWE2	100	96
Wheat_assembled_16524	264	Methylophilus sp. TWE2	100	95
Wheat_assembled_168560	349	Methylomonas clara	98	88
Wheat_assembled_207367	212	Methylophilus medardicus	100	94
Wheat_assembled_207369	212	Methylophilus medardicus	100	94
Wheat_assembled_216394	295	Methylomonas clara	96	89
Wheat_assembled_216401	292	Methylomonas clara	100	89
Wheat_assembled_22273	378	Methylophilus sp. TWE2	100	95
Wheat_assembled_268267	285	Methylophilus methylotrophus	94	90
Wheat_assembled_282712	318	Hyphomicrobium zavarzinii	100	92
Wheat_assembled_306039	1020	Methylophilus medardicus	100	83
Wheat_assembled_313622	493	Hyphomicrobium zavarzinii	89	92
Wheat_assembled_325594	248	Methylomonas clara	81	84
Wheat_assembled_325602	248	Methylomonas clara	81	84
Wheat_assembled_328384	378	Methylophilus medardicus	100	94
Wheat_assembled_33253	861	Hyphomicrobium nitrativorans	70	90
Wheat_assembled_350704	283	Methylophilus sp. TWE2	100	92
Wheat_assembled_437367	306	Methylophilus sp. TWE2	100	92
Wheat_assembled_438509	331	Methylomonas clara	100	100
Wheat_assembled_447153	380	Methylomonas clara	100	100
Wheat_assembled_461413	304	Methylomonas clara	98	92
Wheat_assembled_461427	295	Methylomonas clara	98	93
Wheat_assembled_464032	250	Methylophilus methylotrophus	100	91
Wheat_assembled_464040	273	Methylophilus methylotrophus	97	91
Wheat_assembled_476267	9238	Methylobacillus flagellatus KT	40	70
Wheat_assembled_476289	2802	Hyphomicrobium nitrativorans	74	85
Wheat_assembled_477592	596	Hyphomicrobium nitrativorans	100	92
Wheat_assembled_495497	607	Methylophilus sp. TWE2	100	88
Wheat_assembled_502856	664	Methylophilus sp. TWE2	100	93
Wheat_assembled_564632	319	Methylomonas clara	100	92
Wheat_assembled_564638	307	Methylophilus medardicus	100	92
Wheat_assembled_564648	307	Methylophilus medardicus	100	92
Wheat_assembled_592083	318	Methylomonas clara	100	87
Wheat_assembled_707946	13898	Methylobacterium sp. 17SD2-17	17	72
Wheat_assembled_748502	382	Methylophilus sp. TWE2	100	93
Wheat_assembled_748506	256	Methylophilus sp. TWE2	100	93
Wheat_assembled_764091	456	Methylophilus sp. TWE2	99	92
Wheat_assembled_783401	312	Methylomonas clara	99	92
Wheat_assembled_794033	463	Methylophilus sp. TWE2	100	89
Wheat_assembled_864031	376	Methylophilus sp. TWE2	100	96
Wheat_assembled_864033	267	Methylophilus sp. TWE2	100	94
Wheat_assembled_919442	651	Methylophilus medardicus	100	82
Soil_assembled_1033642	779	Hyphomicrobium nitrativorans	100	88
Soil_assembled_1093268	359	Methylophilus sp. TWE2	100	93
Soil_assembled_1107394	481	Hyphomicrobium nitrativorans	100	92
Soil_assembled_1114374	763	Methylobacterium sp. DM1	100	84
Soil_assembled_1215612	699	Hyphomicrobium nitrativorans	99	90
Soil_assembled_1225873	373	Hyphomicrobium nitrativorans	100	83
Soil_assembled_194853	5579	Methylomonas clara	99	69
Soil_assembled_199584	312	Hyphomicrobium nitrativorans	99	90
Soil_assembled_232063	340	Hyphomicrobium nitrativorans	97	91
Soil_assembled_249404	402	Hyphomicrobium nitrativorans	99	92
Soil_assembled_261754	1135	Methylophilus sp. TWE2	100	92
Soil_assembled_307705	514	Hyphomicrobium nitrativorans	100	89
Soil_assembled_32089	1833	Methylobacterium sp. DM1	74	89
Soil_assembled_373980	794	Hyphomicrobium nitrativorans	100	90
Soil_assembled_394346	514	Hyphomicrobium nitrativorans	100	87
Soil_assembled_45061	329	Hyphomicrobium nitrativorans	98	87
Soil_assembled_452008	1443	Hyphomicrobium nitrativorans	65	83
Soil_assembled_473819	829	Methylobacterium sp. DM1	99	87
Soil_assembled_478286	322	Methylophilus medardicus	100	92
Soil_assembled_492701	508	Hyphomicrobium nitrativorans	99	90
Soil_assembled_569441	324	Methylobacterium sp. DM1	91	86
Soil_assembled_710430	426	Hyphomicrobium nitrativorans	98	93
Soil_assembled_771695	1131	Methylophilus sp. TWE2	100	91
Soil_assembled_804215	917	Hyphomicrobium nitrativorans	99	87
Soil_assembled_813623	336	Hyphomicrobium nitrativorans	99	92
Soil_assembled_821778	1825	Methylobacterium sp. DM1	52	82
Soil_assembled_845007	408	Methylobacterium sp. DM1	53	85
Soil_assembled_847424	1815	Hyphomicrobium nitrativorans	85	77
Pea_assembled_1015779	23277	Methylobacterium sp. DM1	100	97
Pea_assembled_102067	1756	Hyphomicrobium nitrativorans	99	90
Pea_assembled_1029092	23277	Hyphomicrobium nitrativorans	65	86
Pea_assembled_1036356	434	Methylobacterium sp. DM1	100	90
Pea_assembled_1045239	330	Hyphomicrobium nitrativorans	100	89
Pea_assembled_1143721	791	Hyphomicrobium nitrativorans	73	82
Pea_assembled_1145565	797	Methylophilus methylotrophus	100	92
Pea_assembled_133969	659	Methylophilus methylotrophus	99	89
Pea_assembled_191283	38748	Methylobacterium sp. DM1	95	86
Pea_assembled_219959	2759	Hyphomicrobium nitrativorans	73	73
Pea_assembled_243313	1364	Methylobacterium sp. DM1	68	83
Pea_assembled_270744	348	Methylophilus methylotrophus	100	89
Pea_assembled_294498	985	Methylophilus sp. TWE2	100	87
Pea_assembled_294505	374	Methylophilus sp. TWE2	100	95
Pea_assembled_331473	821	Hyphomicrobium nitrativorans	100	86
Pea_assembled_341817	343	Methylobacterium sp. DM1	100	84
Pea_assembled_342420	1267	Hyphomicrobium nitrativorans	99	85
Pea_assembled_377836	1267	Hyphomicrobium nitrativorans	99	85
Pea_assembled_396182	2673	Methylobacterium sp. DM1	83	72
Pea_assembled_396683	1711	Hyphomicrobium nitrativorans	78	90
Pea_assembled_40612	1419	Methylophilus sp. TWE2	79	88
Pea_assembled_437813	22490	Methylobacillus flagellatus KT	96	70
Pea_assembled_4462	2879	Hyphomicrobium nitrativorans	82	73
Pea_assembled_462138	7985	Delftia acidovorans	72	84
Pea_assembled_464146	1765	Methylobacterium sp. DM1	72	81
Pea_assembled_542492	1769	Methylobacterium sp. DM1	74	89
Pea_assembled_543730	321	Hyphomicrobium nitrativorans	100	87
Pea_assembled_564698	7985	Methylovorus glucosetrophus	41	68
Pea_assembled_570073	481	Hyphomicrobium nitrativorans	98	90
Pea_assembled_624967	1745	Methylophilus sp. TWE2	98	82
Pea_assembled_632698	445	Methylobacterium sp. DM1	100	94
Pea_assembled_633890	609	Hyphomicrobium nitrativorans	84	91
Pea_assembled_634304	3034	Hyphomicrobium nitrativorans	78	89
Pea_assembled_674253	563	Methylobacterium sp. DM1	100	73
Pea_assembled_677572	338	Hyphomicrobium nitrativorans	100	89
Pea_assembled_683076	684	Methylobacterium sp. DM1	100	73
Pea_assembled_723742	4139	Hyphomicrobium nitrativorans	79	83
Pea_assembled_801772	429	Methylophilus sp. TWE2	100	92
Pea_assembled_803012	1954	Methylophilus sp. TWE2	99	83
Pea_assembled_803042	779	Methylobacterium sp. DM1	91	88
Pea_assembled_857303	383	Hyphomicrobium nitrativorans	100	93
Pea_assembled_863919	42260	Methylophilus medardicus	57	79
Pea_assembled_874650	551	Methylobacterium sp. DM1	100	90
Pea_assembled_89007	388	Methylobacterium sp. DM1	100	89
Pea_assembled_895280	896	Methylobacterium sp. DM1	99	94
Pea_assembled_913697	11480	Methylobacterium sp. DM1	98	82
Pea_assembled_918825	23985	Methylobacterium sp. DM1	89	77
Pea_assembled_920980	6891	Methylobacterium extorquens PA1	100	99
Pea_assembled_921382	1185	Hyphomicrobium nitrativorans	99	87
Pea_assembled_92529	507	Methylobacterium extorquens PA1	100	94
Pea_assembled_947793	777	Hyphomicrobium nitrativorans	65	90
Pea_assembled_972804	357	Hyphomicrobium nitrativorans	100	91
Pea_assembled_983848	385	Methylophilus sp. TWE2	100	95
Pea_assembled_994025	416	Methylobacterium sp. DM1	99	91
Pea_assembled_897198	865	Methylobacterium sp. DM1	99	87

## Sheet: xoxF5
Additional file X. BLAST scoring details of unique xoxF5 sequences identified in metagenomes produced from methanol enriched soils
Metagenome and contig number	Length of contig	Highest scoring match	Cover of sequence	identity (%)
Wheat_assembled_103441	782	Methylibium petroleiphilum	97	94
Wheat_assembled_114143	1919	Bradyrhizobium japonicum	82	91
Wheat_assembled_114149	517	Bradyrhizobium japonicum	100	92
Wheat_assembled_118243	1120	Rhodopseudomonas paulustris	72	83
Wheat_assembled_142180	315	Bradyrhizobium japonicum	93	82
Wheat_assembled_15110	780	Bradyrhizobium japonicum	76	82
Wheat_assembled_155497	302	Mesorhizobium sp. MAFF	99	88
Wheat_assembled_178683	542	Starkeya novella	100	87
Wheat_assembled_179591	1410	Methylibium petroleiphilum	99	97
Wheat_assembled_197294	330	Hyphomicrobium nitrativorans	99	80
Wheat_assembled_202498	626	Bradyrhizobium japonicum	100	87
Wheat_assembled_203510	1187	Starkeya novella	98	80
Wheat_assembled_224270	845	Variovorax paradoxus	98	88
Wheat_assembled_224542	418	Variovorax paradoxus	98	92
Wheat_assembled_234502	339	Mesorhizobium sp. MAFF	98	88
Wheat_assembled_235185	429	Methylibium petroleiphilum	95	93
Wheat_assembled_235774	429	Starkeya novella	99	83
Wheat_assembled_251545	1186	Methylibium petroleiphilum	57	94
Wheat_assembled_258121	539	Methylobacterium currus	79	86
Wheat_assembled_271510	1303	Methylibium petroleiphilum	87	91
Wheat_assembled_279496	523	Rubrivivax gelatinosus	100	89
Wheat_assembled_296269	6610	Methylobacterium populi	65	95
Wheat_assembled_309774	998	Bradyrhizobium japonicum	56	85
Wheat_assembled_331004	1922	Rhodopseudomonas paulustris	58	81
Wheat_assembled_333380	2027	Variovorax paradoxus	88	80
Wheat_assembled_342781	585	Methylobacterium currus	69	85
Wheat_assembled_380441	313	Methylobacterium currus	69	85
Wheat_assembled_402117	340	Rubrivivax gelatinosus	100	92
Wheat_assembled_403390	383	Methylibium petroleiphilum	97	90
Wheat_assembled_447153	380	Methylibium petroleiphilum	978	86
Wheat_assembled_465456	597	Rhodopseudomonas paulustris	93	79
Wheat_assembled_473539	558	Mesorhizobium sp. MAFF	95	80
Wheat_assembled_502159	403	Starkeya novella	54	83
Wheat_assembled_51188	588	Methylobacterium aquaticum	67	80
Wheat_assembled_515176	1122	Hyphomicrobium nitrativorans	89	83
Wheat_assembled_528122	731	Nitrospirillum amazonense	100	79
Wheat_assembled_551405	540	Bradyrhizobium japonicum	99	86
Wheat_assembled_556499	1294	Methylibium petroleiphilum	98	89
Wheat_assembled_558151	348	Leptothrix cholodnii	56	91
Wheat_assembled_596170	1055	Methylobacterium currus	57	83
Wheat_assembled_626009	381	Methylobacterium currus	95	87
Wheat_assembled_633191	438	Paracoccus yeei	99	79
Wheat_assembled_639150	451	Pleomorphomonas	95	84
Wheat_assembled_650523	1247	Bradyrhizobium japonicum	99	83
Wheat_assembled_656969	329	Mesorhizobium sp. MAFF	99	86
Wheat_assembled_679716	1612	Mesorhizobium sp. MAFF	99	93
Wheat_assembled_705751	410	Bradyrhizobium japonicum	99	87
Wheat_assembled_707946	2054	Methylobacterium currus	17	72
Wheat_assembled_719623	1230	Bradyrhizobium japonicum	98	82
Wheat_assembled_768376	634	Bradyrhizobium japonicum	94	82
Wheat_assembled_780646	411	Bradyrhizobium japonicum	95	86
Wheat_assembled_800118	431	Bradyrhizobium japonicum	100	87
Wheat_assembled_805330	460	Rubrivivax gelatinosus	50	81
Wheat_assembled_843620	415	Methylobacterium currus	95	83
Wheat_assembled_845184	1140	Methylibium petroleiphilum	99	91
Wheat_assembled_845228	413	Bradyrhizobium japonicum	100	91
Wheat_assembled_857210	1877	Methylobacterium extorquens	93	85
Wheat_assembled_890075	621	Variovorax paradoxus	98	88
Wheat_assembled_89088	2054	Mesorhizobium sp. MAFF	95	83
Wheat_assembled_892063	618	Mesorhizobium sp. MAFF	98	86
Wheat_assembled_907307	536	Bradyrhizobium japonicum	87	82
Wheat_assembled_998666	518	Mesorhizobium sp. MAFF	97	86
Soil_assembled_1007437	314	Paracoccus yeei	100	80
Soil_assembled_1016552	2192	Paracoccus yeei	80	77
Soil_assembled_1018857	388	Methylibium petroleiphilum	100	89
Soil_assembled_1052985	738	Bradyrhizobium japonicum	100	88
Soil_assembled_1121837	5630	Methylobacterium extorquens	38	70
Soil_assembled_1147173	664	Methylobacterium extorquens	38	80
Soil_assembled_1151017	697	Rubrivivax gelatinosus	97	76
Soil_assembled_1151018	333	Rubrivivax gelatinosus	70	88
Soil_assembled_1152438	352	Variovorax paradoxus	100	86
Soil_assembled_1161971	3338	Starkeya novella	99	83
Soil_assembled_1187167	507	Starkeya novella	92	91
Soil_assembled_1195650	969	Hyphomicrobium nitrativorans	99	77
Soil_assembled_1199206	550	Variovorax paradoxus	100	84
Soil_assembled_1216228	1108	Rubrivivax gelatinosus	81	90
Soil_assembled_1238409	748	Bradyrhizobium japonicum	64	79
Soil_assembled_13658	3149	Methylibium petroleiphilum	67	71
Soil_assembled_144489	2117	Mesorhizobium sp. MAFF	94	84
Soil_assembled_153474	1889	Mesorhizobium sp. MAFF	100	84
Soil_assembled_153479	331	Rhizobium gallicum	100	89
Soil_assembled_158752	2274	Rhodopseudomonas paulustris	67	82
Soil_assembled_192722	990	Bradyrhizobium japonicum	59	82
Soil_assembled_200493	1590	Rhodopseudomonas paulustris	82	82
Soil_assembled_223941	425	Methylibium petroleiphilum	84	96
Soil_assembled_297723	1125	Hyphomicrobium nitrativorans	99	82
Soil_assembled_300063	1244	Methylobacterium currus	83	79
Soil_assembled_325793	1704	Hyphomicrobium nitrativorans	63	77
Soil_assembled_339428	348	Starkeya novella	100	85
Soil_assembled_343389	767	Bradyrhizobium japonicum	100	87
Soil_assembled_347034	724	Starkeya novella	99	79
Soil_assembled_347893	695	Methylibium petroleiphilum	99	79
Soil_assembled_351646	589	Methylobacterium currus	65	82
Soil_assembled_355002	926	Bradyrhizobium japonicum	100	92
Soil_assembled_356936	490	Methylibium petroleiphilum	99	98
Soil_assembled_373259	378	Methylibium petroleiphilum	99	90
Soil_assembled_389398	673	Rhizobium gallicum	100	89
Soil_assembled_389514	2015	Bradyrhizobium japonicum	100	87
Soil_assembled_399129	2313	Mesorhizobium sp. MAFF	71	85
Soil_assembled_411629	28967	Variovorax paradoxus	82	80
Soil_assembled_431521	320	Methylibium petroleiphilum	100	100
Soil_assembled_433791	1961	Mesorhizobium sp. MAFF	98	77
Soil_assembled_437212	306	Variovorax paradoxus	96	79
Soil_assembled_439425	997	Variovorax paradoxus	85	88
Soil_assembled_439667	427	Methylibium petroleiphilum	100	92
Soil_assembled_480922	325	Mesorhizobium sp. MAFF	100	80
Soil_assembled_520021	1027	Paracoccus yeei	99	85
Soil_assembled_527478	364	Bradyrhizobium japonicum	100	81
Soil_assembled_532688	1023	Starkeya novella	99	80
Soil_assembled_533025	1704	Methylobacterium currus	50	82
Soil_assembled_542493	543	Variovorax paradoxus	91	92
Soil_assembled_54473	852	Methylobacterium currus	54	80
Soil_assembled_5452	375	Paracoccus yeei	89	81
Soil_assembled_561878	462	Variovorax paradoxus	100	95
Soil_assembled_562735	311	Variovorax paradoxus	98	91
Soil_assembled_565448	342	Variovorax paradoxus	100	91
Soil_assembled_567807	361	Rhodopseudomonas paulustris	100	80
Soil_assembled_576549	487	Hyphomicrobium nitrativorans	100	80
Soil_assembled_587446	419	Methylibium petroleiphilum	100	94
Soil_assembled_611799	508	Methylibium petroleiphilum	98	87
Soil_assembled_630568	1909	Hyphomicrobium nitrativorans	55	73
Soil_assembled_666264	322	Mesorhizobium sp. MAFF	99	90
Soil_assembled_687748	2584	Starkeya novella	100	79
Soil_assembled_691319	3338	Methylobacterium extorquens	48	74
Soil_assembled_695022	792	Methylibium petroleiphilum	100	91
Soil_assembled_696333	3178	Hyphomicrobium nitrativorans	62	77
Soil_assembled_696430	384	Hyphomicrobium nitrativorans	94	82
Soil_assembled_6977	610	Methylibium petroleiphilum	99	87
Soil_assembled_71463	593	Hyphomicrobium nitrativorans	99	77
Soil_assembled_720230	322	Methylobacterium currus	85	79
Soil_assembled_733296	422	Rhodopseudomonas paulustris	97	80
Soil_assembled_738385	1156	Rubrivivax gelatinosus	87	87
Soil_assembled_738707	534	Rhodopseudomonas paulustris	99	80
Soil_assembled_739624	2467	Mesorhizobium sp. MAFF	73	80
Soil_assembled_746644	2283	Methylobacterium currus	81	83
Soil_assembled_76221	1079	Mesorhizobium sp. MAFF	99	87
Soil_assembled_789956	749	Methylobacterium extorquens	86	79
Soil_assembled_79587	2779	Rhodopseudomonas paulustris	46	65
Soil_assembled_83981	31893	Methylibium petroleiphilum	100	95
Soil_assembled_848363	2958	Methylibium petroleiphilum	100	95
Soil_assembled_862923	540	Bradyrhizobium japonicum	99	88
Soil_assembled_877526	381	Methylibium petroleiphilum	100	87
Soil_assembled_897436	2912	Methylobacterium extorquens	22	71
Soil_assembled_916904	1591	Starkeya novella	64	81
Soil_assembled_919929	505	Methylobacterium extorquens	96	82
Soil_assembled_958876	634	Paracoccus yeei	100	84
Soil_assembled_975044	777	Variovorax paradoxus	99	84
Soil_assembled_983270	820	Bradyrhizobium japonicum	100	73
Soil_assembled_986555	716	Hyphomicrobium nitrativorans	99	80
Soil_assembled_989763	901	Variovorax paradoxus	98	81
Pea_assembled_1002279	624	Bradyrhizobium japonicum	68	81
Pea_assembled_1016442	1223	Bradyrhizobium japonicum	68	81
Pea_assembled_1021412	2549	Hyphomicrobium nitrativorans	76	73
Pea_assembled_1044097	518	Methylibium petroleiphilum	97	90
Pea_assembled_1044118	365	Methylobacterium extorquens	99	93
Pea_assembled_1046438	975	Mesorhizobium sp. MAFF	100	87
Pea_assembled_1048487	324	Methylobacterium extorquens	100	92
Pea_assembled_1050567	2155	Methylobacterium extorquens	85	94
Pea_assembled_1056470	310	Rhizobium gallicum	95	85
Pea_assembled_1060743	2784	Variovorax paradoxus	91	77
Pea_assembled_1061952	374	Methylobacterium extorquens	100	94
Pea_assembled_1062206	634	Variovorax paradoxus	98	90
Pea_assembled_1069952	393	Rubrivivax gelatinosus	89	83
Pea_assembled_1071713	597	Hyphomicrobium nitrativorans	99	78
Pea_assembled_1085775	536	Methylobacterium extorquens	51	95
Pea_assembled_1085803	300	Methylobacterium extorquens	100	98
Pea_assembled_1087843	5001	Methylobacterium extorquens	60	94
Pea_assembled_1097716	438	Methylobacterium extorquens	100	90
Pea_assembled_1102019	1035	Variovorax paradoxus	99	95
Pea_assembled_111725	44124	Methylobacterium extorquens	100	98
Pea_assembled_1127754	530	Methylobacterium extorquens	99	85
Pea_assembled_1131110	521	Bradyrhizobium japonicum	89	85
Pea_assembled_118726	10791	Methylobacterium extorquens	100	94
Pea_assembled_120857	6286	Leptothrix cholodnii	28	77
Pea_assembled_122822	1670	Starkeya novella	85	88
Pea_assembled_133074	634	Paracoccus yeei	96	78
Pea_assembled_140953	913	Methylobacterium extorquens	79	83
Pea_assembled_149015	860	Methylobacterium extorquens	100	94
Pea_assembled_149754	5672	Methylobacterium extorquens	60	97
Pea_assembled_156869	4414	Hyphomicrobium nitrativorans	89	85
Pea_assembled_161892	361	Methylobacterium currus	87	80
Pea_assembled_16701	718	Starkeya novella	99	91
Pea_assembled_169780	683	Methylobacterium currus	40	86
Pea_assembled_173538	7016	-	-	-
Pea_assembled_177914	3308	Methylibium petroleiphilum	67	92
Pea_assembled_196252	331	Bradyrhizobium japonicum	99	90
Pea_assembled_197945	566	Methylobacterium extorquens	90	77
Pea_assembled_226217	2286	Methylobacterium extorquens	45	77
Pea_assembled_229122	710	Variovorax paradoxus	96	83
Pea_assembled_232859	427	Bradyrhizobium japonicum	95	83
Pea_assembled_23521	375	Leptothrix cholodnii	99	87
Pea_assembled_238652	728	Hyphomicrobium nitrativorans	61	81
Pea_assembled_24710	504	Bradyrhizobium japonicum	95	80
Pea_assembled_252166	2016	Mesorhizobium sp. MAFF	99	78
Pea_assembled_264488	1127	Variovorax paradoxus	99	80
Pea_assembled_271157	147077	Methylobacterium	67	79
Pea_assembled_284880	1922	Starkeya novella	99	80
Pea_assembled_286836	386	Bradyrhizobium japonicum	99	82
Pea_assembled_288593	348	Methylobacterium extorquens	25	98
Pea_assembled_291143	370	Methylibium petroleiphilum	100	93
Pea_assembled_295342	363	Bradyrhizobium japonicum	97	82
Pea_assembled_322235	300	Starkeya novella	99	91
Pea_assembled_340626	323	Methylibium petroleiphilum	99	91
Pea_assembled_342671	575	Methylobacterium extorquens	97	85
Pea_assembled_34289	1509	Methylobacterium currus	99	80
Pea_assembled_352684	389	Methylibium petroleiphilum	100	87
Pea_assembled_365876	604	Bradyrhizobium japonicum	100	93
Pea_assembled_376191	465	Starkeya novella	90	92
Pea_assembled_389502	423	Paracoccus yeei	83	81
Pea_assembled_408610	1778	Bradyrhizobium japonicum	99	95
Pea_assembled_409202	2036	Hyphomicrobium nitrativorans	67	77
Pea_assembled_411425	654	Bradyrhizobium japonicum	100	91
Pea_assembled_416529	2842	Methylobacterium extorquens	55	84
Pea_assembled_419536	1102	Hyphomicrobium nitrativorans	60	77
Pea_assembled_433187	683	Leptothrix cholodnii	98	80
Pea_assembled_436654	426	Methylobacterium extorquens	97	88
Pea_assembled_438002	675	Rubrivivax gelatinosus	100	85
Pea_assembled_43848	556	Methylobacterium extorquens	100	91
Pea_assembled_454891	543	Bradyrhizobium japonicum	100	88
Pea_assembled_456552	44734	Starkeya novella	50	88
Pea_assembled_475434	305	Starkeya novella	99	89
Pea_assembled_480228	1556	Hyphomicrobium nitrativorans	99	82
Pea_assembled_500749	922	Methylibium petroleiphilum	99	99
Pea_assembled_519754	309	Mesorhizobium sp. MAFF	92	84
Pea_assembled_524437	301	Methylobacterium extorquens	99	92
Pea_assembled_529641	2068	Rubrivivax gelatinosus	90	81
Pea_assembled_531028	1015	Methylobacterium currus	73	83
Pea_assembled_535712	594	Starkeya novella	100	80
Pea_assembled_543912	4227	Variovorax paradoxus	50	77
Pea_assembled_548228	692	Methylobacterium extorquens	20	91
Pea_assembled_562719	3795	Variovorax paradoxus	100	93
Pea_assembled_577007	3479	Leptothrix cholodnii	42	76
Pea_assembled_578100	946	Rhodopseudomonas paulustris	82	80
Pea_assembled_58067	2169	Variovorax paradoxus	77	90
Pea_assembled_597852	763	Hyphomicrobium nitrativorans	99	78
Pea_assembled_611809	2056	Methylobacterium extorquens	86	84
Pea_assembled_621	638	Methylobacterium extorquens	100	92
Pea_assembled_623315	103982	Starkeya novella	92	78
Pea_assembled_632014	342	Methylobacterium extorquens	100	95
Pea_assembled_632022	432	Methylobacterium extorquens	100	96
Pea_assembled_633261	1786	Methylibium petroleiphilum	58	92
Pea_assembled_644230	796	Leptothrix cholodnii	30	94
Pea_assembled_654864	529	Mesorhizobium sp. MAFF	99	87
Pea_assembled_659139	614	Methylobacterium extorquens	100	91
Pea_assembled_677952	361	Variovorax paradoxus	99	82
Pea_assembled_684136	324	Methylibium petroleiphilum	100	90
Pea_assembled_689083	402	Methylobacterium extorquens	54	80
Pea_assembled_697440	156544	Methylibium petroleiphilum	100	97
Pea_assembled_725409	321	Bradyrhizobium japonicum	100	78
Pea_assembled_731799	413	Methylobacterium extorquens	25	96
Pea_assembled_751881	2146	Mesorhizobium sp. MAFF	62	82
Pea_assembled_760959	1852	Methylibium petroleiphilum	80	79
Pea_assembled_772961	313	Methylibium petroleiphilum	100	89
Pea_assembled_776674	2568	Bradyrhizobium japonicum	80	84
Pea_assembled_778207	2320	Methylibium petroleiphilum	54	90
Pea_assembled_778365	1610	Mesorhizobium sp. MAFF	99	83
Pea_assembled_784327	265	Methylobacterium extorquens	100	92
Pea_assembled_786412	635	Methylobacterium extorquens	100	99
Pea_assembled_791732	1872	Hyphomicrobium nitrativorans	63	76
Pea_assembled_796315	3764	Variovorax paradoxus	95	84
Pea_assembled_797207	2272	Rhizobium gallicum	98	85
Pea_assembled_798042	845	Bradyrhizobium japonicum	91	90
Pea_assembled_819639	415	Methylobacterium extorquens	100	93
Pea_assembled_820018	487	Bradyrhizobium japonicum	59	80
Pea_assembled_822330	533	Methylobacterium extorquens	100	89
Pea_assembled_824061	1578	Bradyrhizobium japonicum	98	93
Pea_assembled_825227	411	Rubrivivax gelatinosus	99	91
Pea_assembled_82672	345	Methylibium petroleiphilum	45	91
Pea_assembled_828714	312	Starkeya novella	100	91
Pea_assembled_828755	2049	Hyphomicrobium nitrativorans	66	77
Pea_assembled_829456	1266	Methylobacterium extorquens	15	89
Pea_assembled_835710	310	Methylibium petroleiphilum	100	94
Pea_assembled_836391	354	Rubrivivax gelatinosus	66	92
Pea_assembled_853548	1000	Methylobacterium extorquens	90	86
Pea_assembled_861231	931	Starkeya novella	68	92
Pea_assembled_904162	26014	Starkeya novella	86	83
Pea_assembled_905105	425	Bradyrhizobium japonicum	100	91
Pea_assembled_908203	349	Paracoccus yeei	68	80
Pea_assembled_909547	426	Starkeya novella	100	90
Pea_assembled_913697	11480	Methylobacterium extorquens	97	83
Pea_assembled_922786	1910	Bradyrhizobium japonicum	99	87
Pea_assembled_92529	507	Methylobacterium extorquens	100	93
Pea_assembled_92533	302	Bradyrhizobium japonicum	90	80
Pea_assembled_930885	843	Bradyrhizobium japonicum	40	87
Pea_assembled_931969	1353	Hyphomicrobium nitrativorans	92	75
Pea_assembled_932817	2643	Rhodopseudomonas paulustris	60	82
Pea_assembled_947813	1217	Bradyrhizobium japonicum	75	82
Pea_assembled_95674	362	Bradyrhizobium japonicum	95	82
Pea_assembled_964625	547	Hyphomicrobium nitrativorans	98	79
Pea_assembled_975444	321	Leptothrix cholodnii	80	88
Pea_assembled_991951	2701	Starkeya novella	97	83
Pea_assembled_994105	361	Methylobacterium currus	100	94
Pea_assembled_994111	333	Methylobacterium extorquens	100	94
Pea_assembled_999968	425	Starkeya novella	96	76

## Sheet: xoxF4
Additional file X. BLAST scoring details of unique xoxF4 sequences identified in metagenomes produced from methanol enriched soils
Metagenome and contig number	Length of contig	Highest scoring match	Cover of sequence	identity (%)
Wheat_assembled_111078	10117	Methylomonas clara	38	68
Wheat_assembled_118636	318	Methylomonas clara	100	89
Wheat_assembled_134402	3568	Methylophilus medardicus	93	78
Wheat_assembled_150898	1467	Methylomonas clara	99	77
Wheat_assembled_172620	540	Methylotenera mobilis	100	85
Wheat_assembled_181564	5026	Methylotenera mobilis	30	71
Wheat_assembled_187209	288	Methylomonas clara	99	91
Wheat_assembled_194671	425	Methylophilus medardicus	91	90
Wheat_assembled_201246	1709	Methylomonas clara	27	69
Wheat_assembled_220466	1710	Methylomonas clara	93	81
Wheat_assembled_222056	658	Methylomonas clara	99	89
Wheat_assembled_228880	15712	Methylovorus sp. MP688	99	74
Wheat_assembled_232247	289	Methylomonas clara	100	85
Wheat_assembled_232255	295	Methylomonas clara	99	85
Wheat_assembled_239915	354	Methylomonas clara	99	88
Wheat_assembled_240769	690	Methylomonas clara	100	88
Wheat_assembled_243172	834	Methylophilus TWE2	84	72
Wheat_assembled_245084	300	Methylotenera mobilis	82	94
Wheat_assembled_245386	361	Methylophilus TWE2	100	90
Wheat_assembled_246209	713	Methylophilus medardicus	100	92
Wheat_assembled_277395	4009	Methylovorus sp. MP688	78	72
Wheat_assembled_318546	367	Methylomonas clara	100	88
Wheat_assembled_321728	230	Methylophilus TWE2	97	90
Wheat_assembled_333380	2027	Methylovorus sp. MP688	90	80
Wheat_assembled_340105	318	Methylophilus TWE2	100	92
Wheat_assembled_340107	204	Methylomonas clara	100	95
Wheat_assembled_343645	338	Methylophilus TWE2	100	91
Wheat_assembled_387493	551	Methylomonas clara	100	90
Wheat_assembled_389680	231	Methylomonas clara	100	89
Wheat_assembled_395687	245	Methylophilus TWE2	100	84
Wheat_assembled_395692	245	Methylophilus TWE2	100	85
Wheat_assembled_404106	365	Methylophilus TWE2	53	87
Wheat_assembled_413805	225	Methylophilus TWE2	100	94
Wheat_assembled_450571	243	Methylomonas clara	100	88
Wheat_assembled_450578	283	Methylophilus TWE2	100	94
Wheat_assembled_450973	1512	Methylovorus sp. MP688	93	80
Wheat_assembled_491013	445	Methylomonas clara	100	89
Wheat_assembled_492072	295	Methylophilus TWE2	100	92
Wheat_assembled_506816	679	Methylophilus medardicus	26	77
Wheat_assembled_516054	424	Methylomonas clara	99	92
Wheat_assembled_516942	376	Methylophilus TWE2	100	84
Wheat_assembled_533329	311	Methylophilus TWE2	100	92
Wheat_assembled_535548	295	Methylophilus TWE2	100	94
Wheat_assembled_55158	415	Methylophilus medardicus	100	80
Wheat_assembled_553111	476	Methylophilus medardicus	100	89
Wheat_assembled_56676	292	Methylomonas clara	100	88
Wheat_assembled_56681	295	Methylomonas clara	100	87
Wheat_assembled_573103	213	Methylotenera mobilis	100	87
Wheat_assembled_577499	219	Methylophilus TWE2	100	88
Wheat_assembled_584699	261	Methylomonas clara	100	91
Wheat_assembled_604727	4492	Methylotenera mobilis	100	86
Wheat_assembled_609523	374	Methylophilus TWE2	100	88
Wheat_assembled_609533	595	Methylophilus TWE2	100	88
Wheat_assembled_625876	563	Methylophilus TWE2	100	88
Wheat_assembled_637323	8058	Methylovorus sp. MP688	89	77
Wheat_assembled_638839	295	Methylophilus medardicus	100	93
Wheat_assembled_649856	353	Methylophilus medardicus	99	86
Wheat_assembled_658960	450	Methylomonas clara	100	89
Wheat_assembled_664853	312	Methylophilus TWE2	100	89
Wheat_assembled_673577	318	Methylomonas clara	100	90
Wheat_assembled_674935	295	Methylophilus TWE2	98	92
Wheat_assembled_681657	604	Methylophilus medardicus	99	92
Wheat_assembled_682211	570	Methylophilus medardicus	95	79
Wheat_assembled_697397	295	Methylophilus TWE2	100	89
Wheat_assembled_697408	265	Methylophilus TWE2	100	89
Wheat_assembled_751612	475	Methylotenera mobilis	100	92
Wheat_assembled_760536	342	Methylophilus TWE2	100	86
Wheat_assembled_79210	431	Methylomonas clara	99	87
Wheat_assembled_792226	295	Methylomonas clara	99	88
Wheat_assembled_80068	461	Methylomonas clara	100	90
Wheat_assembled_803571	308	Methylophilus TWE2	100	86
Wheat_assembled_815094	238	Methylophilus TWE2	100	94
Wheat_assembled_820839	260	Methylomonas clara	97	89
Wheat_assembled_838184	331	Methylotenera mobilis	100	87
Wheat_assembled_849834	295	Methylomonas clara	100	88
Wheat_assembled_875879	395	Methylomonas clara	99	86
Wheat_assembled_880720	352	Methylotenera mobilis	100	92
Wheat_assembled_924049	453	Methylomonas clara	100	89
Wheat_assembled_96225	324	Methylotenera mobilis	100	96
Wheat_assembled_981147	956	Methylophilus TWE2	98	88
Soil_assembled_1004469	13448	Methylotenera mobilis	83	73
Soil_assembled_1043175	341	Methylotenera mobilis	82	83
Soil_assembled_105142	1621	Methylophilus TWE2	96	81
Soil_assembled_1110373	1337	Methylotenera mobilis	100	87
Soil_assembled_1256269	4265	Methylovorus sp. MP688	43	81
Soil_assembled_1260806	23088	Methylotenera mobilis	99	78
Soil_assembled_162543	14651	Methylovorus sp. MP688	46	70
Soil_assembled_170148	1657	Methylotenera mobilis	93	71
Soil_assembled_170163	1632	Methylotenera mobilis	99	68
Soil_assembled_197308	6182	Methylotenera mobilis	99	87
Soil_assembled_205026	7689	Methylomonas clara	100	90
Soil_assembled_284821	22627	Methylovorus sp. MP688	96	76
Soil_assembled_345790	17566	Methylovorus sp. MP688	48	67
Soil_assembled_411629	28967	Methylobacillus flagellatus	82	79
Soil_assembled_420833	7212	Methylotenera mobilis	95	79
Soil_assembled_420852	614	Methylotenera mobilis	100	93
Soil_assembled_42922	1526	Methylotenera mobilis	78	86
Soil_assembled_464323	641982	Methylovorus sp. MP688	55	73
Soil_assembled_511309	982	Methylophilus TWE2	99	89
Soil_assembled_511321	982	Methylophilus TWE2	99	89
Soil_assembled_524781	1751	Methylovorus sp. MP688	99	83
Soil_assembled_658288	1457	Methylotenera mobilis	84	71
Soil_assembled_658923	4772	Methylovorus sp. MP688	73	71
Soil_assembled_712295	11229	Methylotenera mobilis	87	80
Soil_assembled_723717	363	Methylomonas clara	100	86
Soil_assembled_799774	497	Methylobacillus flagellatus	94	88
Soil_assembled_807986	8677	Methylomonas clara	100	85
Soil_assembled_868499	518	Methylotenera mobilis	100	92
Soil_assembled_960886	1320	Methylotenera mobilis	100	90
Soil_assembled_960892	362	Methylotenera mobilis	100	91
Pea_assembled__1005333	7522	Methylovorus sp. MP688	85	74
Pea_assembled__1014063	1108	Methylovorus sp. MP688	100	79
Pea_assembled__1035543	2013	Methylophilus TWE2	93	88
Pea_assembled__1062610	31737	Methylotenera mobilis	83	73
Pea_assembled__1064945	5669	Methylophilus TWE2	14	86
Pea_assembled__11309	310	Methylotenera mobilis	98	91
Pea_assembled__113983	731	Methylophilus TWE2	100	87
Pea_assembled__120773	406	Methylophilus medardicus	100	93
Pea_assembled__134318	1958	Methylophilus TWE2	99	82
Pea_assembled__134934	615	Methylovorus sp. MP688	33	92
Pea_assembled__1366	461	Methylotenera mobilis	100	93
Pea_assembled__1378	479	Methylophilus medardicus	100	91
Pea_assembled__141972	346	Methylophilus TWE2	99	86
Pea_assembled__176698	1651	Methylotenera mobilis	93	71
Pea_assembled__228448	3142	Methylomonas clara	98	83
Pea_assembled__229122	710	Methylobacillus flagellatus	98	82
Pea_assembled__264477	321	Methylophilus TWE2	97	80
Pea_assembled__264488	1127	Methylobacillus flagellatus	100	80
Pea_assembled__269069	23383	Methylotenera mobilis	12	79
Pea_assembled__27486	3366	Methylovorus sp. MP688	69	71
Pea_assembled__281736	36589	Methylotenera mobilis	57	88
Pea_assembled__364139	3291	Methylophilus medardicus	97	70
Pea_assembled__371895	483	Methylomonas clara	100	88
Pea_assembled__378658	281	Methylophilus TWE2	99	92
Pea_assembled__408327	8215	Methylovorus sp. MP688	85	71
Pea_assembled__43247	629	Methylomonas clara	84	85
Pea_assembled__434850	260	Methylotenera mobilis	100	94
Pea_assembled__437811	26390	Methylomonas clara	100	83
Pea_assembled__485461	374	Methylovorus sp. MP688	92	85
Pea_assembled__509431	1412	Methylomonas clara	95	73
Pea_assembled__543912	4227	Methylovorus sp. MP688	26	77
Pea_assembled__548035	1066	Methylovorus sp. MP688	27	90
Pea_assembled__552305	332	Methylobacillus flagellatus	97	85
Pea_assembled__571843	3901	Methylomonas clara	100	80
Pea_assembled__591349	369	Methylotenera mobilis	100	91
Pea_assembled__599290	420	Methylobacillus flagellatus	93	80
Pea_assembled__599293	416	Methylobacillus flagellatus	93	80
Pea_assembled__619551	4830	Methylophilus TWE2	98	78
Pea_assembled__634425	2140	Methylovorus sp. MP688	81	83
Pea_assembled__65588	11537	Methylovorus sp. MP688	28	81
Pea_assembled__660238	4797	Methylovorus sp. MP688	81	81
Pea_assembled__664229	1801	Methylotenera mobilis	86	91
Pea_assembled__669054	11812	Methylophilus medardicus	90	89
Pea_assembled__69159	20744	Methylomonas clara	88	65
Pea_assembled__703431	1601	Methylotenera mobilis	100	69
Pea_assembled__705224	420	Methylophilus TWE2	98	90
Pea_assembled__732097	1987	Methylomonas clara	94	88
Pea_assembled__749806	122295	Methylomonas clara	12	72
Pea_assembled__769519	5948	Methylophilus TWE2	99	81
Pea_assembled__772776	314	Methylobacillus flagellatus	100	76
Pea_assembled__791065	2548	Methylotenera mobilis	99	83
Pea_assembled__83563	951	Methylomonas clara	100	86
Pea_assembled__841785	29540	Methylomonas clara	91	88
Pea_assembled__84225	371	Methylophilus medardicus	100	87
Pea_assembled__842508	1073	Methylophilus medardicus	99	85
Pea_assembled__843195	709	Methylovorus sp. MP688	77	80
Pea_assembled__843458	1208	Methylovorus sp. MP688	99	82
Pea_assembled__9524	334	Methylophilus TWE2	100	93
Pea_assembled__996825	329	Methylobacillus flagellatus	100	81
Pea_assembled__997940	2682	Methylophilus medardicus	99	71

## Sheet: xoxF3
Additional file X. BLAST scoring details of unique xoxF3 sequences identified in metagenomes produced from methanol enriched soils
Metagenome and contig number	Length of contig	Highest scoring match	Cover of sequence	identity (%)
Wheat_assembled_616783	350	Methylobacterium nodulans ORS 2060	98	80
Soil_assembled_1048982	469	Mesorhizobium opportunistum WSM2075	98	81
Soil_assembled_520021	1027	Variovorax paradoxus S110	98	82
Soil_assembled_648257	2006	Variovorax paradoxus S110	79	80
Soil_assembled_701980	575	Variovorax paradoxus S110	93	79
Soil_assembled_777760	728	Variovorax paradoxus S110	98	81
Pea_assembled__297448	451	Variovorax paradoxus S110	60	82
Pea_assembled__620969	405	Variovorax paradoxus S110	40	87
Pea_assembled__710076	5037	Methylobacterium nodulans ORS 2060	48	75
Pea_assembled__719126	3525	Mesorhizobium opportunistum WSM2075	46	74
Pea_assembled__897198	865	Variovorax paradoxus S110	99	78

## Sheet: xoxF1
Additional file X. BLAST scoring details of unique xoxF1 sequences identified in metagenomes produced from methanol enriched soils
Metagenome and contig number	Length of contig	Highest scoring match	Cover of sequence	identity (%)
Wheat_assembled_147823	1464	Methyloceanibacter sp. wino2	90	74
Wheat_assembled_189599	633	Methyloceanibacter sp. wino2	89	80
Wheat_assembled_22991	1569	Hyphomicrobium nitrativorans NL23	61	81
Wheat_assembled_265941	1670	Methyloceanibacter sp. wino2	100	77
Wheat_assembled_515176	1122	Hyphomicrobium nitrativorans NL23	89	82
Wheat_assembled_562157	467	Methyloceanibacter sp. wino2	99	83
Wheat_assembled_644339	385	Hyphomicrobium nitrativorans NL23	100	83
Wheat_assembled_74708	1951	Hyphomicrobium nitrativorans NL23	48	81
Wheat_assembled_924240	5031	Methyloceanibacter sp. wino2	77	79
Wheat_assembled_940888	409	Hyphomicrobium nitrativorans NL23	99	85
Wheat_assembled_941675	1992	Methyloceanibacter sp. wino2	94	82
Wheat_assembled_955733	362	Hyphomicrobium nitrativorans NL23	98	85
Wheat_assembled_995814	454	Hyphomicrobium nitrativorans NL23	100	86
Soil_assembled_1005959	385	Hyphomicrobium nitrativorans NL23	99	80
Soil_assembled_1015294	1139	Hyphomicrobium nitrativorans NL23	99	80
Soil_assembled_1059425	921	Hyphomicrobium nitrativorans NL23	100	83
Soil_assembled_1132944	307	Hyphomicrobium nitrativorans NL23	100	86
Soil_assembled_1135191	1130	Methyloceanibacter sp. wino2	76	85
Soil_assembled_1154310	363	Hyphomicrobium nitrativorans NL23	100	85
Soil_assembled_1184837	604	Hyphomicrobium nitrativorans NL23	93	86
Soil_assembled_1195650	969	Hyphomicrobium nitrativorans NL23	99	77
Soil_assembled_1243246	1889	Methyloceanibacter sp. wino2	99	75
Soil_assembled_1250528	598	Methyloceanibacter sp. wino2	57	83
Soil_assembled_1261555	618	Hyphomicrobium nitrativorans NL23	96	82
Soil_assembled_203783	988	Hyphomicrobium nitrativorans NL23	98	71
Soil_assembled_241814	1724	Hyphomicrobium nitrativorans NL23	55	80
Soil_assembled_261446	1075	Methyloceanibacter sp. wino2	86	83
Soil_assembled_2678	3684	Methyloceanibacter sp. wino2	98	78
Soil_assembled_290918	2164	Methyloceanibacter sp. wino2	88	80
Soil_assembled_297723	1125	Hyphomicrobium nitrativorans NL23	99	82
Soil_assembled_305424	321	Dokdonella	98	86
Soil_assembled_317599	722	Hyphomicrobium nitrativorans NL23	100	82
Soil_assembled_396909	969	Hyphomicrobium nitrativorans NL23	93	82
Soil_assembled_419127	814	Methyloceanibacter sp. wino2	96	83
Soil_assembled_448734	542	Methyloceanibacter sp. wino2	99	86
Soil_assembled_464508	393	Methyloceanibacter sp. wino2	86	80
Soil_assembled_510487	352	Hyphomicrobium nitrativorans NL23	96	88
Soil_assembled_511424	319	Methyloceanibacter sp. wino2	100	90
Soil_assembled_521712	736	Methyloceanibacter sp. wino2	98	87
Soil_assembled_533192	538	Methyloceanibacter sp. wino2	100	84
Soil_assembled_533985	662	Methyloceanibacter sp. wino2	100	86
Soil_assembled_540336	534	Methyloceanibacter sp. wino2	100	88
Soil_assembled_546694	744	Methyloceanibacter sp. wino2	99	85
Soil_assembled_568564	304	Dokdonella	65	83
Soil_assembled_569910	324	Methyloceanibacter sp. wino2	99	79
Soil_assembled_680089	1875	Methyloceanibacter sp. wino2	65	66
Soil_assembled_687109	800	Hyphomicrobium nitrativorans NL23	64	86
Soil_assembled_693029	1584	Hyphomicrobium nitrativorans NL23	90	80
Soil_assembled_75340	707	Hyphomicrobium nitrativorans NL23	90	86
Soil_assembled_790303	594	Hyphomicrobium nitrativorans NL23	100	83
Soil_assembled_797361	419	Methyloceanibacter sp. wino2	100	83
Soil_assembled_855386	1354	Hyphomicrobium nitrativorans NL23	77	86
Soil_assembled_856186	3785	Methyloceanibacter sp. wino2	100	69
Soil_assembled_898311	503	Hyphomicrobium nitrativorans NL23	100	84
Soil_assembled_900546	769	Hyphomicrobium nitrativorans NL23	89	82
Soil_assembled_900816	600	Hyphomicrobium nitrativorans NL23	97	84
Soil_assembled_907720	524	Hyphomicrobium nitrativorans NL23	100	84
Soil_assembled_914877	692	Methyloceanibacter sp. wino2	63	83
Soil_assembled_953718	411	Hyphomicrobium nitrativorans NL23	100	85
Soil_assembled_959458	388	Hyphomicrobium nitrativorans NL23	99	87
Soil_assembled_997458	748	Methyloceanibacter sp. wino2	98	74
Pea_assembled__1007381	417	Hyphomicrobium nitrativorans NL23	88	84
Pea_assembled__1034572	400	Hyphomicrobium nitrativorans NL23	99	84
Pea_assembled__1084283	669	Methyloceanibacter sp. wino2	99	83
Pea_assembled__1084946	649	Hyphomicrobium nitrativorans NL23	76	87
Pea_assembled__113984	302	Methyloceanibacter sp. wino2	100	86
Pea_assembled__11976	3468	Hyphomicrobium nitrativorans NL23	25	71
Pea_assembled__156869	4414	Dokdonella	89	84
Pea_assembled__166388	445	Methyloceanibacter sp. wino2	100	82
Pea_assembled__241611	565	Hyphomicrobium nitrativorans NL23	93	86
Pea_assembled__308171	658	Hyphomicrobium nitrativorans NL23	100	84
Pea_assembled__347504	657	Hyphomicrobium nitrativorans NL23	100	83
Pea_assembled__356168	1177	Hyphomicrobium nitrativorans NL23	100	82
Pea_assembled__372589	5041	Hyphomicrobium nitrativorans NL23	70	68
Pea_assembled__436654	426	Hyphomicrobium nitrativorans NL23	97	88
Pea_assembled__439519	1087	Dokdonella	63	83
Pea_assembled__449392	794	Hyphomicrobium nitrativorans NL23	99	82
Pea_assembled__465801	619	Methyloceanibacter sp. wino2	100	87
Pea_assembled__480228	1556	Hyphomicrobium nitrativorans NL23	99	82
Pea_assembled__497043	644	Hyphomicrobium nitrativorans NL23	100	85
Pea_assembled__52874	680	Methyloceanibacter sp. wino2	98	87
Pea_assembled__551592	514	Methyloceanibacter sp. wino2	100	85
Pea_assembled__557945	2420	Hyphomicrobium nitrativorans NL23	64	83
Pea_assembled__571151	8493	Hyphomicrobium nitrativorans NL23	57	84
Pea_assembled__578657	610	Hyphomicrobium nitrativorans NL23	97	81
Pea_assembled__633050	900	Methyloceanibacter sp. wino2	71	86
Pea_assembled__639648	2102	Hyphomicrobium nitrativorans NL23	62	81
Pea_assembled__666683	1478	Methyloceanibacter sp. wino2	97	80
Pea_assembled__694071	5208	Hyphomicrobium nitrativorans NL23	58	66
Pea_assembled__697818	3780	Methyloceanibacter sp. wino2	95	82
Pea_assembled__699180	1830	Methyloceanibacter sp. wino2	94	80
Pea_assembled__727384	371	Hyphomicrobium nitrativorans NL23	99	86
Pea_assembled__801928	1036	Hyphomicrobium nitrativorans NL23	98	81
Pea_assembled__809834	377	Dokdonella	98	85
Pea_assembled__819632	1796	Hyphomicrobium nitrativorans NL23	81	84
Pea_assembled__829363	1022	Hyphomicrobium nitrativorans NL23	71	85
Pea_assembled__860095	2271	Hyphomicrobium nitrativorans NL23	56	66
Pea_assembled__860722	1486	Methyloceanibacter sp. wino2	98	77
Pea_assembled__872739	489	Hyphomicrobium nitrativorans NL23	56	66
