# Supplementary material for: Impact of plants on the diversity and activity of methylotrophs in soil
Source: Microbiome. 2020 Mar 10;8:31. doi: 10.1186/s40168-020-00801-4 (PMC7065363; doi:10.1186/s40168-020-00801-4)
Supplement: Supplementary file 21 — Additional file 20. Putative and confirmed methylotrophs identified in the pea rhizosphere using multiple approaches. [file 40168_2020_801_MOESM21_ESM.xlsx]

## Sheet: Pea rhizosphere
Additional file 20. Putative and confirmed methylotrophs identified in the pea rhizosphere using multiple approaches
Nascent soils	Nascent soils	Nascent soils	Identified as exudate utilising in the 13CO2 SIP experiment	Identified as enriched in the 13C-methanol SIP experiment	Identified as enriched in the 13C-methanol SIP experiment	Identified as enriched in the 13C-methanol SIP experiment	Identified as enriched in the 13C-methanol SIP experiment
Amplicon sequencing	Amplicon sequencing	Amplicon sequencing	Amplicon sequencing	Amplicon sequencing	Sanger sequencing	Metagenome sequencing	Metagenome sequencing
16S rRNA gene	xoxF5	mxaF	16S rRNA gene	16S rRNA gene	mdh2	Metaphlan	Methanol dehydrognease gene identification
Hyphomicrobium	Hyphomicrobium	Hyphomicrobium				Hyphomicrobium	Hyphomicrobium
Rhodopseudomonas	Rhodopseudomonas					Rhodopseudomonas	Rhodopseudomonas
Variovorax	Variovorax		Variovorax			Variovorax	Variovorax
Acidovorax	Acidovorax
Leptothrix	Leptothrix		Leptothrix
Starkeya	Starkeya			Starkeya			Starkeya
Mesorhizobium	Mesorhizobium					Mesorhizobium	Mesorhizobium
Methylophilus		Methylophilus		Methylophilus		Methylophilus	Methylophilus
Sphingomonas			Sphingomonas
Methylocapsa			Methylocapsa
Methyloceanibacter							Methyloceanibacter
Methylotenera				Methylotenera		Methylotenera	Methylotenera
Methylobacillus				Methylobacillus			Methylobacillus
Methylobacterium				Methylobacterium		Methylobacterium	Methylobacterium
Methylibium					Methylibium	Methylibium	Methylibium
			Paracoccus				Paracoccus
			Ramlibacter
							Methyloversatilis
							Methylomonas
							Delftia
							Rubrivivax
							Methylovorus
Beggiatoa
Verrucomicrobium
Methylibium
Azosporillium
Methylobacterium
Burkholderia
Methylosinus
Roseomonas
Methylocella
Methylocystis
Methylotenera
Ancylobacter
Beijerinckia
Cupriavidus
Oharaeibacter
Bradyrhizobium
Flavobacterium
Gemmatimonas
Pseudomonas
Verminephrobacter
Xanthomonas
Meganema
