# Supplementary material for: Impact of plants on the diversity and activity of methylotrophs in soil
Source: Microbiome. 2020 Mar 10;8:31. doi: 10.1186/s40168-020-00801-4 (PMC7065363; doi:10.1186/s40168-020-00801-4)
Supplement: Supplementary file 22 — Additional file 21. Putative and confirmed methylotrophs identified in the wheat rhizosphere using multiple approaches. [file 40168_2020_801_MOESM22_ESM.xlsx]

## Sheet: Sheet1
Additional file 21. Putative and confirmed methylotrophs identified in the wheat rhizosphere using multiple approaches
Nascent soils	Nascent soils	Identified as enriched in the 13C-methanol SIP experiment	Identified as enriched in the 13C-methanol SIP experiment	Identified as enriched in the 13C-methanol SIP experiment
Amplicon sequencing	Amplicon sequencing	Amplicon sequencing	Metagenome sequencing	Metagenome sequencing
16S rRNA gene	xoxF5	16S rRNA gene	Metaphlan	Methanol dehydrognease gene identification
Hyphomicrobium	Hyphomicrobium		Hyphomicrobium	Hyphomicrobium
Rhodopseudomonas	Rhodopseudomonas		Rhodopseudomonas	Rhodopseudomonas
Variovorax	Variovorax		Variovorax	Variovorax
Acidovorax	Acidovorax
Leptothrix	Leptothrix			Leptothrix
Mesorhizobium	Mesorhizobium		Mesorhizobium	Mesorhizobium
Starkeya	Starkeya
Methylobacillus		Methylobacillus		Methylobacillus
Methylophilus		Methylophilus	Methylophilus	Methylophilus
Methylotenera		Methylotenera	Methylotenera	Methylotenera
Methylobacterium		Methylobacterium	Methylobacterium	Methylobacterium
Methylibium			Methylibium
				Methylomonas
				Rubrivivax
				Paracoccus
				Methyloceanibacter
Verrucomicrobium
Beggiatoa
Azosporillium
Burkholderia
Methylosinus
Roseomonas
Methylocella
Methylocapsa
Sphingomonas
Methylocystis
Methyloceanibacter
Ancylobacter
Xanthobacter
Methyloversatilis
Methyloligella
Beijerinckia
Bradyrhizobium
Flavobacterium
Gemmatimonas
Pseudomonas
Verminephrobacter
Subaequorebacter
