# Supplementary material for: Impact of plants on the diversity and activity of methylotrophs in soil
Source: Microbiome. 2020 Mar 10;8:31. doi: 10.1186/s40168-020-00801-4 (PMC7065363; doi:10.1186/s40168-020-00801-4)
Supplement: Supplementary file 23 — Additional file 22. Putative and confirmed methylotrophs identified in the unplanted soil using multiple approaches. [file 40168_2020_801_MOESM23_ESM.xlsx]

## Sheet: Sheet1
Additional file 22. Putative and confirmed methylotrophs identified in the unplanted soil using multiple approaches
Nascent soils					Identified as enriched in the 13C-methanol SIP experiment
Amplicon sequencing					Amplicon sequencing	Metagenome sequencing
16S rRNA gene	xoxF1	xoxF3	xoxF5	mxaF	16S rRNA gene	Metaphlan	Methanol dehydrognease gene identification
Hyphomicrobium	Hyphomicrobium		Hyphomicrobium	Hyphomicrobium		Hyphomicrobium	Hyphomicrobium
Variovorax		Variovorax	Variovorax			Variovorax	Variovorax
Azosporillium		Azosporillium
Methylobacterium		Methylobacterium					Methylobacterium
Rhodopseudomonas			Rhodopseudomonas			Rhodopseudomonas	Rhodopseudomonas
Acidovorax			Acidovorax
Leptothrix			Leptothrix				Leptothrix
Starkeya			Starkeya				Starkeya
Mesorhizobium			Mesorhizobium				Mesorhizobium
Verrucomicrobium
Methylophilus				Methylophilus	Methylophilus	Methylophilus	Methylophilus
Methylobacillus					Methylobacillus
Methylotenera					Methylotenera	Methylotenera
Methylibium						Methylibium	Methylibium
							Methylomonas
	Methyloceanibacter						Methyloceanibacter
	Oharaeibacter
	Dokdonella						Dokdonella
							Paracoccus
							Rubrivivax
Beggiatoa
Burkholderia
Methylosinus
Roseomonas
Methylocella
Methylocapsa
Sphingomonas
Methylocystis
Methyloceanibacter
Ancylobacter
Methyloligella
Beijerinckia
Bradyrhizobium
Flavobacterium
Gemmatimonas
Pseudomonas
Subaequorebacter
Xanthomonas
Meganema
